# Supplementary material for: Challenges and coping strategies faced by female scientists—A multicentric cross sectional study
Source: PLoS One. 2020 Sep 21;15(9):e0238635. doi: 10.1371/journal.pone.0238635 (PMC7505433; doi:10.1371/journal.pone.0238635)
Supplement: S1 Table — (XLS) [file pone.0238635.s001.xls]

## Sheet: Form responses 1
Participant	Country of current residence	Nationality		Work position	Work profile	Number of years of work experience	Basic Education	Number of additional degrees (in addition to Primary PG degree mentioned above)	Income per month (in US Dollars)	Average hours of work put in per day	Marital status	Type of family	Number of children	Age of youngest child	Can maternity leave be availed in your institution	Duration of paid maternity leave that can be availed in your institution (in months)	Duration of break in education and work due to pregnancy and child care responsibilities (for you - in years)	Is your spouse /partner also a scientist ?	Duration of relationship	Support from partner	Explain the "other" support	Do you have a mentor who has helped you in your career?	Total number of publications authored by you	Total number of grants obtained by you	Number of conferences attended in the past one year	Do you feel work related stress?	Performance appraisal is done fairly among both the sexes at my workplace	As a female scientist I feel that I am being asked too many personal questions	The management of my institution has a favorable perception towards females’ career progression	My working hours prevent me from having more quality time with my family	My work demands more of me than my responsibility with my family.	I would like my partner to share the family responsibilities with me more than what he is doing currently	My family is able to adapt to my working hours and work demands.	I will trade my income for shorter hours at work to spend time with my family	I still spend productive time with my family even when I spend overtime at work or working over the weekend.	Taking care of my dependents affects my work	The HR policies at my workplace are women friendly	Have you ever experienced sexual harassment (verbal, physical) at workplace?	Is your working time flexible?	Do you have to put extra hours of work at workplace before and after standard working hours?	Do you have night shifts?	Do you have a crèche at workplace?	Is pay equal among male and female scientists?	Do you know of any women in science who have left their career due to some barrier ?	Would you recommend fellow women in the future to pursue career in science?	Are you satisfied with the way your career in science has progressed till now?	According to you, what is the top most challenge faced by female scientists?	According to you, what is the best coping strategy that helps female scientists in their careers?
1	Yemen	Yemeni	2019-01-01	Mid level	Research	5	PhD		1000	8	Divorced	Living alone	1		No	2	1	No	6	Not applicable		Yes, a senior male mentor	16	1	3	Yes	1	4	1	3	4	4	3	2	3	2	1	Yes	Yes	Yes	No	No	No	Yes	Yes	Yes	In Yemen, we have special and complicated situation and I can cite here some of the challenges and obstacles that we face: 1) Early marraige (I was married when I was 13 years old! I was not aware about my new future and familial engagement). Many female do not study due to these issues. 2) Stereotyping (as a Middle East scientist, the mentality poses a great problem for us) 3) Political instabil…	I think increasing the awareness of the community and focusing on eductation are the most important coping strategies to help female scientists in thier career
2	Singapore	Taiwan	2019-01-01	Senior level	Research	5	PhD		4300	10	Never married	Living alone	0		Yes	4				Not applicable		Yes, a senior male mentor	16	1	1	Yes	2	4	3	5	5	3	2	4	2	3	3	Yes	No	Yes	No	No	Yes	Yes	No	No	long working hours and high work pressure	More support at workplace (including mentor, welfare and social nextworking)
3	Switzerland	Swiss	2019-01-01	Senior level	Teaching, Research, Clinical work	30	PhD	2	more than 10'000	10	Currently married	Three generation family	3	24	No	43	3	No	40	Helps in outdoor household activities (Ex grocery shopping, bills)	Help when the children were small	Yes, a senior male mentor	94	1	4	No	3	3	2	3	3	4	3	2	4	3	3	No	Yes	Yes	Yes	No	No	Yes	No	Maybe	Glass cealing	quotas
4	India	Indian	2019-01-01	Mid level	Teaching, Research, Administration, Service	4	MD, DNB, MNAMS	Doing PGDHEP	1250	12	Never married	Nuclear family	0	0	Yes	2	0	No	0	Not applicable		Yes, a senior female mentor	28	2	2	No	4	3	3	2	3	5	3	3	5	4	3	No	Yes	No	No	No	Yes	Yes	Yes	No	Recognition	Motivation
5	India	Indian	2019-01-01	Mid level	Teaching, Research, Clinical work	2	MD, DNB, MNAMS	two	1180.5	8	Currently married	Nuclear family	0		Yes	3	0	No	1	Helps in outdoor household activities (Ex grocery shopping, bills), Helps in indoor household activities (Ex Cooking, laundry, cleaning)		Yes, a senior female mentor, Yes, a senior male mentor	28	1	3	No	4	2	5	1	2	4	3	3	4	3	3	No	Yes	Yes	No	No	Yes	Yes	Yes	Maybe	Balancing family and profession	Time management
6	India	Indian	2019-01-01	Junior level	Teaching, Research, Clinical work	0.5	MD	Nil	880	8	Currently married	Nuclear family	1	4	Yes	6	3	No	6	Helps in outdoor household activities (Ex grocery shopping, bills), Helps in indoor household activities (Ex Cooking, laundry, cleaning), Child rearing, dropping child off to school	Child rearing, dropping child off to school	Yes, a senior male mentor	2	1	1	Yes	3	3	4	4	3	4	4	2	4	3	4	No	No	No	No	Yes	Yes	Yes	Yes	Maybe	1. Time management 2. Restriction on travelling and working outside comfort zone 3. Lack of opportunities 4. Not taken seriously at work 5. Family and child rearing responsibilities	1. Multitasking ability 2. Family support 3. Continuous and innate motivation to excel drives me. 4. Planning well in advance
7	India	Indian	2019-01-01	Senior level	Teaching, Research, Administration	15	MD	one	1400	8	Currently married	Nuclear family	2	21yers	Yes	6	8	Yes	24	Helps in outdoor household activities (Ex grocery shopping, bills), Helps in indoor household activities (Ex Cooking, laundry, cleaning)		No	25	7	2	Yes	3	1	3	5	4	3	5	4	2	3	3	No	No	Yes	No	Yes	Yes	Yes	Yes	Yes	maintaining work life balance	family support
8	India	Indian	2019-01-01	Mid level	Research	4.5	PhD		600	8.5	Never married	Nuclear family	0		Yes	6	0			Not applicable		Yes, a senior female mentor	9	1	4	Yes	3	3	4	3	2	3	4	3	3	1	4	No	Yes	Yes	No	No	Yes	Yes	Yes	Yes	Pursuing higher education at an age when they are suppose to be married	Scholarships and grants
9	India	India	2019-01-01	Mid level	Teaching, Research	11	MD	1	1183	8.5	Currently married	Nuclear family	1	15	Yes	6	6	No		Helps in outdoor household activities (Ex grocery shopping, bills), Helps in indoor household activities (Ex Cooking, laundry, cleaning)		No	9	1	0	Yes	5	1	5	3	3	2	5	3	4	4	5	No	No	No	No	No	Yes	Yes	Yes	Yes	work life balance	Prioritise your needs. Ask for help when you need it. Don't take up more than you can deliver. Do your best but not at the cost of putting your own health or that of your loved ones at risk.
10	india	Indian	2019-01-01	Junior level	Teaching, Research, Clinical work	9	MD	2	1200	8	Currently married	Nuclear family	2	15	Yes	3	8	Yes	22	Helps in outdoor household activities (Ex grocery shopping, bills), Helps in indoor household activities (Ex Cooking, laundry, cleaning)		No	20	4	3	No	2	2	2	4	2	3	1	4	2	2	2	No	No	No	No	Yes	Yes	Yes	Yes	Maybe	care of babies and small children when the mother is at work	women bonding at the workplace
11	pakistan	Pakistan	2019-01-01	Mid level	Teaching, Research	7	PhD	postdoc	1000	9	Never married	Nuclear family	0		Yes	3	2	No		Not applicable		No	10	4	3	Yes	1	5	1	4	4	3	4	3	4	4	2	Yes	Yes	Yes	No	Yes	Yes	Yes	Yes	No	harrasment at workplace and pushing back by male and female coworkers	working abroad
12	India	Indian	2019-01-01	Junior level	Teaching, Research, Clinical work	3	MD		895.5	8	Currently married	Nuclear family	0		Yes	6	0	No	10	Helps in outdoor household activities (Ex grocery shopping, bills), Moral support and encouragement		Yes, a senior female mentor, Yes, a senior male mentor	7	0	2	No	3	5	3	3	3	3	4	3	3	2	4	No	No	No	No	Yes	No	Yes	No	No	Balancing family and work life, breaking the myth that men are better workforce than women, that child care is solely a woman's responsibility,	Positively thinking that being in science amidst difficulties will, in the future help other women,
13	India	Indian	2019-01-01	Junior level	Research, Clinical work	1	MD	3	800	10	Never married	Nuclear family	0	0	No		0	No	0	Not applicable		No	2	1	0	Yes	2	4	2	4	5	4	4	2	2	4	2	Yes	No	Yes	No	No	Yes	Yes	Yes	No	Balancing responsibilities at work and home	Good family support
14	Bangladesh	Bangladeshi	2019-01-01	Mid level	Research	6	PhD		2400	8	Never married	Living alone	0		Yes		0			Not applicable		Yes, a senior female mentor	3	5	1	No	3	3	5	3	3	3	5	2	4	2	5	No	No	Yes	No	Yes	No	Yes	Yes	Yes	Discouragement at a young age	Cognitive reappraisal
15	India	Indian	2019-01-01	Senior level	Research, Clinical work	16	MD	Nil	1300	10	Currently married	Three generation family	2	3.5 years	Yes	6	0	Yes	18	Helps in outdoor household activities (Ex grocery shopping, bills), Helps with children's homework sometimes		No	Co authored 3	0	1	Yes	5	1	5	5	5	3	3	3	3	3	5	No	Yes	Yes	Yes	Yes	Yes	Yes	Yes	Maybe	Work - personal life balance	Family support and my faith
16	Uganda	Ugandan	2019-01-01	Mid level	Teaching, Research	12	MD, PhD		10	10	Currently married	Nuclear family	3	6	Yes	3	0	Yes	12	Helps in outdoor household activities (Ex grocery shopping, bills)		Yes, a senior male mentor	10	2	3	Yes	4	1	3	4	4	4	3	2	4	2	2	No	Yes	Yes	No	No	No	Yes	Yes	Yes	balancing family and work	belief in oneself and that things will be alright regardless of the current challenges
17	Uganda	ugandan	2019-01-01	Mid level	Research, Administration	5	Environmental Health Sciences	one	1000	8	Currently married	Nuclear family	2	3	Yes	3	3	No	8	Helps in outdoor household activities (Ex grocery shopping, bills), funding my education		Yes, a senior male mentor	0	0	3	No	3	3	4	3	4	4	2	3	3	4	3	Yes	Yes	Yes	No	No	No	Yes	Yes	Yes	sexual harrasment	staying focussed
18	Uganda	Ugandan	2019-01-01	Junior level	Teaching, Research	1.5	MSc. Biostatistics	Bsc. Quantitative Economics	500	10	Never married	Nuclear family	0		Yes	3	1			Not applicable		Yes, a senior male mentor	0	0	1	Yes	5	2	5	4	3	3	2	1	3	4	4	No	Yes	Yes	No	No	No	No	Yes	Yes	The need to balance family life and career with regards to timing and making choices; when to start a family, when to pursue further education for married women coupled with low pay for starting cadres.	Taking on several assignments in order to make ends meet.
19	Uganda	Ugandan	2019-01-01	Mid level	Teaching	6	Bachelor's degree in Food Science and Technology	one - Masters' of Public Health Nutrition	1000	8	Never married	Living alone	0	0	Yes	3	1	No	0	Not applicable		Yes, a senior male mentor	3	4	1	Yes	5	1	3	3	3	4	4	1	3	4	4	Yes	Yes	Yes	No	No	No	No	Yes	No	Being downgraded, you have to work nearly double to be respected.	To put in more time and make sure you work hard to win Grants and fellowships. Make sure you publish.
20	India	Indian	2019-01-01	Mid level	Teaching, Research, Administration, Clinical work	3	MD	Pursuing PhD	1000	12	Currently married	Nuclear family	1	3	Yes	6	0	No	9	Helps in outdoor household activities (Ex grocery shopping, bills)		Yes, a senior female mentor	8	1	2	Yes	5	1	1	4	3	1	3	2	3	3	5	No	Yes	Yes	No	Yes	Yes	Yes	Yes	Maybe	Family and work life balance	Prior meticulous planning
21	India	Indian	2019-01-01	Senior level	Clinical work	8	MD	nil	706.05	10	Currently married	Nuclear family	0	0	Yes	6	1	No	2	he is working else where	he doesn't stay with me in my works place but visits me and gives me a strong mental support	No	none	0	0	Yes	5	1	5	3	5	1	5	5	5	1	5	No	Yes	Yes	Yes	No	Yes	Yes	Yes	Yes	gender bias , career options to choose are biased in view of not affecting family	family support( especially spouse), spiritual renewal and recreation
22	Uganda	Ugandan	2019-01-01	Mid level	Teaching	10	MD	2	1500	8	Currently married	Nuclear family	3	4	Yes	3	4	Yes	13	Helps in outdoor household activities (Ex grocery shopping, bills)	financial	Yes, a senior female mentor	10	0	3	Yes	5	2	2	5	4	5	4	4	5	5	4	No	Yes	Yes	Yes	No	Yes	Yes	Yes	No	We lack mentors to help us through	Family
23	Ugand	Ugandan	2019-01-01	Senior level	Teaching, Research	10	MPH		2800	8	Currently married	Nuclear family	3	3	Yes	2	3	Yes	10	Helps in outdoor household activities (Ex grocery shopping, bills), Helps in indoor household activities (Ex Cooking, laundry, cleaning)		Yes, a senior female mentor, Yes, a senior male mentor	5	1	0	Yes	3	2	4	3	2	4	4	3	4	3	4	Yes	No	No	No	No	Yes	Yes	Yes	No	Juggling and balancing various responsibilities	Get support from family and peers
24	Kuwait	Kuwaiti	2019-01-01	Junior level	Teaching, Research	5	PhD	0	$4500	6	Currently married	Nuclear family	2	16	Yes	2	0	No	24	Helps in outdoor household activities (Ex grocery shopping, bills), Helps in indoor household activities (Ex Cooking, laundry, cleaning)		No	7	2	0	Yes	2	1	3	3	3	1	5	1	5	1	3	No	Yes	No	No	No	No	No	Yes	Yes	Pay and benefits inequalities	Believe that they are the makers of change
25	Yemen	Yemeni	2019-01-01	Senior level	Teaching, Research	6	PhD	Postdoctral	1000$	10	Currently married	Joint family	0	0	No	0	0	No	1	Helps in outdoor household activities (Ex grocery shopping, bills), Helps in indoor household activities (Ex Cooking, laundry, cleaning)		No	37	2	1	Yes	1	2	2	2	3	3	4	3	4	4	3	No	Yes	Yes	No	No	Yes	Yes	Yes	Maybe	The unstable situating in Yemen, lacking of fund and facilities to do research.	To find a suitable environment to do research
26	Yemen	Yemeni	2019-01-01	Junior level	Research, Administration, Clinical work	1	MD		200	8	Never married	Nuclear family	0		Yes		0	No		Helps in indoor household activities (Ex Cooking, laundry, cleaning)		Yes, a senior female mentor, Yes, a senior male mentor	1	0	0	Yes	2	2	2	2	3	2	4	4	3	3	3	No	Yes	Yes	Yes	No	Yes	Yes	Yes	Maybe	Family	Cinfident
27	Saudi Arabia	Moroccan	2019-01-01	Senior level	Teaching, Research, Administration	11	PhD		4000	9	Currently married	Nuclear family	2	6.5 y and 5 y.	Yes	2	0	No	9	Helps in outdoor household activities (Ex grocery shopping, bills), Helps in indoor household activities (Ex Cooking, laundry, cleaning)		Yes, a senior male mentor	16	5	2	Yes	5	1	5	5	4	5	5	1	4	4	5	Yes	No	Yes	No	Yes	No	Yes	Yes	No	Balance between family life and work requirement, be able to pursue her career equally as men do	To have a supporting partner, to keep up motiviation
28	Yemen	Yemeni	2019-01-01	Mid level	Research	11	MD	no	200$	10	Never married	Living alone	0	0	No	0	0	No	0	none	not related to me	No	0	0	0	Yes	5	5	5	5	5	3	1	5	3	5	5	No	Yes	Yes	No	No	Yes	Yes	Yes	No	getting scholarship and being abroad.	supporting with fellowship
29	India	Indian	2019-01-01	Mid level	Teaching, Research, Administration, Clinical work	10	MD	0	1300	8	Currently married	Nuclear family	1	13	Yes	6	5	Yes	20	Helps in outdoor household activities (Ex grocery shopping, bills), Helps in indoor household activities (Ex Cooking, laundry, cleaning)		Yes, a senior male mentor	5	0	2	Yes	1	3	3	2	3	4	4	2	3	3	3	Yes	No	Yes	No	Yes	Yes	Yes	Yes	Maybe	Balancing work and family life without feeling guilty either ways	Family support, work collegues
30	Rwanda	Rwandan	2019-01-01	Mid level	Teaching, Research	7	Master of science		Not applicable	8	Currently married	Joint family	2	4	Yes	3	2	Yes	6	Helps in outdoor household activities (Ex grocery shopping, bills), Helps in indoor household activities (Ex Cooking, laundry, cleaning)		Yes, a senior female mentor	1	1	5	Yes	4	5	5	4	2	4	4	4	2	3	5	No	Yes	Yes	No	No	Yes	No	Yes	Maybe	To match family responsibilities with work responsibilities	to manage well their time
31	India	Indian	2019-01-01	Mid level	Administration, Clinical work	0.5	MD	None	3000	10	Currently married	Nuclear family	0	NA	Yes	6	1	No	9	Not applicable		Yes, a senior female mentor	1	0	1	No	4	2	3	3	3	3	3	1	3	3	5	No	Yes	Yes	No	No	Yes	No	Yes	Yes	Work life balance is difficult to attain. And appreciation unless u win an award / grant is negligible	Short vacations / sabbaticals
32	India	Indian	2019-01-01	Senior level	Teaching, Research, Administration, Clinical work	10	MD, DNB	1	750	10	Never married	Three generation family	0		Yes	3	0			Not applicable		Yes, a senior male mentor	4	1	0	Yes	5	2	5	4	4	3	4	2	2	4	5	Yes	Yes	Yes	Yes	No	Yes	Yes	Yes	No	Poor self worth. Poor mentorship. Lack of family support. Lack of inclusive environments. Lack of male and female role models	Family support, self realization, assertiveness
33	India	Indian	2019-01-01	Junior level	Teaching, Research, Clinical work	3	MD		1050	8	Never married	Nuclear family	0		Yes	3	0			Not applicable		Yes, a senior female mentor, Yes, a senior male mentor	10	0	1	No	4	1	5	2	2	5	3	1	5	1	3	No	No	No	No		No	No	Yes	Yes	Gender bias; not delegating work thinking females cannot do carry out the responsibilities	taking a break; spending quality time with family
34	India	Indian	2019-01-01	Mid level	Teaching, Research	9	MD	Nil	1100	8	Currently married	Nuclear family	1	12	Yes	6	0.5	No	15	Helps in outdoor household activities (Ex grocery shopping, bills)		Yes, a senior female mentor	2	1	3	No	4	3	4	2	1	5	5	2	5	2	3	No	No	No	No	No	Yes	Yes	Yes	Yes	Family commitments prevent us from taking assignments out of the city	Having family support
35	Uganda	Ugandan	2019-01-01	Senior level	Public Health	17	MD, MSC Public Health in Developing Countries		7000	8	Currently married	Nuclear family	3	7	Yes	6	1.5	No	17	Helps in outdoor household activities (Ex grocery shopping, bills), Helps in indoor household activities (Ex Cooking, laundry, cleaning)		No	3	20	3	Yes	4	2	2	4	5	2	4	1	2	2	3	No	No	Yes	No	Yes	Yes	Yes	Yes	Maybe	Work life balance. Competition from men who care less about family	Choosing careers paths that allow for work-life balance. I would have preferred to be a surgeon but I am a public health specialist which helps strike a better work life balance
36	India	Indian	2019-01-01	Mid level	Teaching, Research, Administration	7	MD, DNB	One	120	8	Currently married	Nuclear family	2	6	No	1.5	0.4	No	10	Helps in outdoor household activities (Ex grocery shopping, bills), Helps in indoor household activities (Ex Cooking, laundry, cleaning)		Yes, a senior male mentor	8	1	2	No	5	3	5	5	4	3	5	3	5	5	2	No	No	Yes	No	No	Yes	Yes	Yes	Yes	Being a mother is great challenge . If mother likes to breast feed the child , not many institutions are supportive enough to ensure this	Supporting husband /in laws / parents
37	India	Indian	2019-01-01	Mid level	Teaching, Research, Administration	10	MD	Msc	2000	6	Currently married	Three generation family	2	4	Yes	6	1	Yes	10	Helps in outdoor household activities (Ex grocery shopping, bills), Helps in indoor household activities (Ex Cooking, laundry, cleaning)		Yes, a senior male mentor	32	1	1	No	3	1	4	2	2	3	5	2	3	4	5	No	Yes	Yes	No	No	No	No	Yes	Maybe	Perception of male colleagues and bosses that we cannot do much. They assume that a woman scientist cannot do it due to family pressures without even asking!	Negotiating flexible work hours...
38	India	Indian	2019-01-01	Senior level	Teaching, Research, Administration, Clinical work	19	MD	nil	1770 USD	8	Never married	Nuclear family	0	not applicable	Yes	6	0	No	0	Not applicable		Yes, a senior female mentor	10	2	1	No	3	3	3	2	3	1	3	4	3	3	3	Yes	Yes	No	No	No	Yes	Yes	Yes	Maybe	time management	staying focused and exercise
39	India	Indian	2019-01-01	Senior level	Research	15	MD		2500	8	Currently married	Nuclear family	2	14yrs	Yes		1	No		Helps in outdoor household activities (Ex grocery shopping, bills), Helps in indoor household activities (Ex Cooking, laundry, cleaning)		No	2	1	2	No	5	1	5	3	1	1	3	3	3	3	5	No	No	Yes	No	Yes	Yes	No	Yes	Yes	Balancing work and family time	Work on your priorities and manage it accordingly.
40	India	American	2019-01-01	Junior level	Teaching, Research, Administration, Clinical work, Field work	3	MD, Diploma Global Health, DNB Community Medicine	2	1000	15	Currently married	Nuclear family	0		Yes	6	0	Yes	5	Helps in outdoor household activities (Ex grocery shopping, bills), Helps in indoor household activities (Ex Cooking, laundry, cleaning)		Yes, a senior female mentor, Yes, a senior male mentor	7	1	2	Yes	5	3	3	5	5	3	4	5	3	3	3	No	No	Yes	Yes	Yes	Yes	Yes	Yes	Maybe	WORK-LIFE-FAMILY BALANCE	GOOD FAMILY AND SOCIAL SUPPORT, POSITIVE WORK ENVIRONMENT
41	India	Indian	2019-01-01	Mid level	Teaching, Research	4	MD		800	7	Currently married	Three generation family	2	1	Yes	2	3	No	10	Helps in outdoor household activities (Ex grocery shopping, bills), Helps in indoor household activities (Ex Cooking, laundry, cleaning)		Yes, a senior female mentor, Yes, a senior male mentor	4	0	0	No	4	5	4	5	3	4	4	4	4	2	2	No	No	No	No	No	No	Yes	Yes	Yes	Balancing family life and professional life	Prioritization and spousal support
42	India	Indian	2019-01-01	Junior level	Teaching, Research, Doing senior Residency	6	MD	DNB	1515	9	Currently married	Joint family	1	8 months	Yes	6	2	Yes	4	Helps in outdoor household activities (Ex grocery shopping, bills), Helps in indoor household activities (Ex Cooking, laundry, cleaning)		No	3	0	0	Yes	2	5	2	5	5	2	1	5	1	4	1	No	No	Yes	No	No	Yes	Yes	No	No	Child care and no supervisor at workplace understands the challenges associated with it. Work timings should be flexible. Supervisor thinks that women should leave home issues at home. But he is not able to understand that for a female, she cant leave her family at home, it is always on her mind.	Resignation and break from job. As no one understands the situation, and female does not want to compromise her child and family, so only option left is resignation.
43	India	Indian	2019-01-01	Junior level	Teaching, Research, Clinical work	3.5	MD		1200	8	Currently married	Nuclear family	0		Yes	3	0	Yes	4	Not applicable		Yes, a senior male mentor	2	3	1	Yes	5	4	3	4	4	3	3	3	3	4	3	No	No	Yes	No	No	Yes	Yes	Yes	Yes	Balancing domestic chores and work	Support systems and self realization
44	USA	Moroccan	2019-01-01	Mid level	Research	1	PhD		4000	8	Currently married	Nuclear family	0		Yes		1	Yes		Helps in outdoor household activities (Ex grocery shopping, bills), Helps in indoor household activities (Ex Cooking, laundry, cleaning)		Yes, a senior male mentor	5	0	2	Yes	5	1	3	5	3	3	3	2	2	4	4	No	Yes	Yes	No	No	Yes	Yes	Yes	No	Spending productive time with my family	Sharing responsibilities with the family members
45	Switzerland	Swiss and US	2019-01-01	Senior level	Teaching, Research, Administration, Clinical work	32	PhD	CAS	>10K	10.5	Currently married	Joint family	3	19	Yes	6	0	No	26	Helps in outdoor household activities (Ex grocery shopping, bills), Helps in indoor household activities (Ex Cooking, laundry, cleaning)		Yes, a senior female mentor, Yes, a senior male mentor	>120	50	3	Yes	2	4	2	4	4	2	3	5	4	2	3	Yes	Yes	Yes	No	No	No	Yes	No	Maybe	access to top positions and Professoral posts	having a family
46	Singapore	Taiwan	2019-01-01	Senior level	Research	5	PhD		4000	10	Never married	Living alone	0		Yes	4	0			Not applicable		Yes, a senior male mentor	16	1	2	Yes	4	4	2	5	5	3	4	4	1	4	3	Yes	Yes	Yes	No	No	Yes	Yes	No	No	difficulties in working with my boss	social networking
47	india	Indian	2019-01-01	Senior level	Teaching	30	MD	1	2000	12	Never married	Nuclear family	2	10	Yes	3	0			Not applicable		No	4	1	1	Yes	2	2	2	5	3	5	4	5	4	4	4	No	No	No	No	Yes	Yes	Yes	Yes	Yes	thought about family responsibilities	my fellows who take undue advantage of being woman are happier!
48	Bangladesh	Bangladeshi	2019-01-01	Mid level	Teaching, Research	12	PhD	PhD	1000 USD	6	Currently married	Nuclear family	2	6	Yes	6	4	Yes	13	Helps in outdoor household activities (Ex grocery shopping, bills), Helps in indoor household activities (Ex Cooking, laundry, cleaning)	My husband also works in academia,	No	6	1	3	Yes	3	4	2	4	5	3	2	4	2	5	1	Yes	Yes	No	No	No	Yes	Yes	Yes	No	Family responsibilities	To make a balance between life and work
49	Yemen	Yemeni	2019-01-01	Senior level	Teaching	18	PhD	no	cruntaly no found	7	Currently married	Nuclear family	2	5 manth	Yes	3	3	Yes	8	Helps in outdoor household activities (Ex grocery shopping, bills)	NO	Yes, a senior male mentor	6 research	2	0	No	1	3	2	1	2	5	3	3	3	3	3	No	Yes	No	No	No	Yes	No	Yes	Maybe	the current situation in the country and customs and tradition	Research grants, attending conferences, related to the research that we need for self-development, training in management and other areas that help creativity in various fields
50	Egypt	Egyptian	2019-01-01	Junior level	Research	0	MD		no work	1	Divorced	Joint family	1	3years	Yes	24	2	No	4	Does not support at all	My mother supports me	Yes, a senior male mentor	two	2	2	Yes	4	5	5	4	3	5	3	3	5	5	5	No	No	No	No	No	Yes	No	Yes	Maybe	In her responsabilities in work and her personal life	Flexible time in work
51	Singapore	Taiwanese	2019-01-01	Junior level	Research, Graduate Student	5	MD		2400	8	Never married	Living alone	0		No		0	No		Helps in outdoor household activities (Ex grocery shopping, bills)		Yes, a senior male mentor	3	0	1	Yes	4	2	3	4	3	3	3	3	4	3	3	No	Yes	Yes	No	No	Yes	No	Yes	Maybe	To find a balance between work and family	Destress
52	INDIA	INDIA	2019-01-01	Junior level	Teaching, Research	3	MD	Nil	1250	9	Currently married	Nuclear family	0		Yes	3	0	Yes	6	Helps in outdoor household activities (Ex grocery shopping, bills)		Yes, a senior female mentor, Yes, a senior male mentor	5	1	2	Yes	2	3	3	5	5	3	3	5	2	4	2	No	No	Yes	Yes	No	Yes	Yes	No	Maybe	Gender discrimination	Family support and understanding collegues
53	Switzerland	Swiss	2019-01-01	Junior level	Research	2	Master		5000	8.5	Never married	Living alone	0	-	Yes	5	0	Yes	5	Helps in outdoor household activities (Ex grocery shopping, bills), Helps in indoor household activities (Ex Cooking, laundry, cleaning)		Yes, a senior male mentor	1	0	2	Yes	3	2	4	3	2	2	3	4	2	2	3	No	Yes	Yes	No	Yes	Yes	Yes	No	Maybe	They need to be more competitive and in some cases, live only for their career	Have a similar salary and support women who have kids
54	Yemen	Yemeni	2019-01-01	Senior level	Teaching, Research	20	PhD	3	1000 $	5	Separated	Joint family	0	0	Yes	2	2	No	5	Does not support at all	Non	Yes, a senior male mentor	11	0	0	No	4	2	3	4	4	4	4	4	4	4	4	No	Yes	Yes	No	No	Yes	No	Yes	Yes	Absece of resources	Availability of facilities, resources and training
55	Qatar	Tunisian	2019-01-01	Senior level	Research	5	PhD		2000	8	Never married	Living alone	0		Yes		0			Not applicable		Yes, a senior male mentor	>20	1	1	Yes	2	4	3	5	5	3	3	3	3	4	3	No	Yes	Yes	No	No	Yes	Yes	No	Maybe	too much pressure from everyone	I don't know
56	India	Indian	2019-01-01	Junior level	Teaching, Research, Clinical work	4	MD		1250	8	Currently married	Nuclear family	0	0	No		0	Yes	2.5	Helps in outdoor household activities (Ex grocery shopping, bills), Helps in indoor household activities (Ex Cooking, laundry, cleaning)		Yes, a senior female mentor	6	1	2	No	3	2	3	3	3	4	4	2	4	2	3	No	Yes	Yes	No	No	Yes	Yes	Yes	Maybe	Inhibition to pursue career away from living place	A support group
57	INDIA	INDIAN	2019-01-01	Senior level	Teaching, Research, Administration, Clinical work	23	MD	PG certificate in health and Family Welfare Management	2150	10	Currently married	Three generation family	2	14	Yes	6	0	Yes	26	Does not actively interfere or hinder my activities	Being in public health and trying to bring in a change in the instituition where i work i have to spent extra hours for work in the community . Even though these extra hours of work is not acceptable, he has not tried to hinder these activities , I have the independence to chart my activities. eventhough it is a basic right of every individual, in our soceity this is also termed as support ie not…	No	20	4	4	Yes	2	4	3	3	4	4	3	5	4	3	3	No	No	Yes	No	No	Yes	Yes	Yes	Yes	The initial years of guilt that is inflicted upon you while doing your job excellent. People surmise that a lady who does her job well cannot do it without compromising her duties to the family and this is not acceptable.	To believe in yourself,network among birds of the same feather and the decision to stay happy focussing on what you can do during your lifetime.
58	India	Indian	2019-01-01	Junior level	Teaching, Research, Clinical work	4	MD		1250	8	Currently married	Nuclear family	0		No		0	No	3	Does not support at all		Yes, a senior female mentor, Yes, a senior male mentor	5	1	1	No	3	3	4	2	2	5	4	2	4	2	3	No	Yes	Yes	No	No	Yes	Yes	Yes	Maybe	Less opportunities due to family responsibilities, gender preferences, distant work places	Career guidance group among females, Support and guidance by established female sceintists
59	Taiwan	Taiwan	2019-01-01	Junior level	Teaching, Research	6	PhD		2000	10	Never married	Living alone	0		Yes	2	3	No		Not applicable		Yes, a senior male mentor	14	7	2	Yes	4	4	2	4	4	3	5	4	2	2	2	No	Yes	Yes	No	Yes	Yes	Yes	Yes	Yes	work-life balance	female peer support
60	India	Indian	2019-01-01	Junior level	Teaching, Research, Administration, Clinical work	4	MD		1000	8	Never married	Living alone	0		Yes	6	0	No		Not applicable		Yes, a senior female mentor	1	1	1	Yes	4	5	4	5	5	1	4	5	2	5	1	No	No	Yes	No	No	Yes	Yes	No	No	Non flexible work timings, break taken for family reasons can cause a set back in career progression	1. Being open about the challenges we face; 2. Take fewer responsibilities in view of family priorities; in the current situation a woman may have to settle for less in order to make space for family priorities.
61	India	Indian	2019-01-01	Junior level	Social work	23	PhD	PG HRM	781	8	Currently married	Three generation family	2	14	Yes	6	0	No	20	Helps in outdoor household activities (Ex grocery shopping, bills), Helps in indoor household activities (Ex Cooking, laundry, cleaning)		Yes, a senior female mentor	5	0	0	No	3	1	3	3	3	2	4	3	3	4	3	No	No	Yes	Yes	Yes	Yes	Yes	Yes	No	unequal distribution of responsibilities at work and gender inequality	Developing social support
62	Switzerland	Swiss Tunisian	2019-01-01	Senior level	Clinical work	12	PhD	3	4500	6.3	Currently married	Nuclear family	1	6	Yes	4	0	No	15	Helps in outdoor household activities (Ex grocery shopping, bills), Helps in indoor household activities (Ex Cooking, laundry, cleaning)		No	15	1	1	Yes	3	3	3	5	4	2	3	5	3	4	3	No	Yes	No	No	No	Yes	Yes	Yes	Maybe	To Balance between career and family life	Flexible time work, support from family
63	Yemen	Yemeni	2019-01-01	Mid level	Lecturer and Researcher	5	PhD		500	6	Never married	Three generation family	0		Yes	1	0			Helps in outdoor household activities (Ex grocery shopping, bills)		No	5	1	0	Yes	2	4	1	5	5	4	2	4	2	5	2	No	Yes	Yes	No	No	Yes	Yes	Yes	No	Gender-based job restrictions faced by women especially in developing countries where female scientists receive less funding, lab space, office support and grants for equipment and travel. Women don't have a chance to create bounds with the international scientific community and open communication with world research centers and institutions. The lack of scientific environment and limited materia…	Encourage girls to pursue scientific subjects. Work against gender discrimination. Seeking for scholarships and grants from international organizations that support female scientist. Establish joint collaboration between women in the local and global scientific community.
64	Taiwan	Taiwan	2019-01-01	Junior level	Research	3	Master		2400	8	Never married	Nuclear family	0		Yes	4	0	No		Does not support at all		Yes, a senior male mentor	2	0	0	Yes	3	2	3	5	4	4	2	4	2	3	3	No	Yes	Yes	Yes			Yes	No	Maybe	Physical limitation	Find a good partner.
65	Switzerland	Azerbaijani	2019-01-01	Mid level	Research	6	Master degree		3100	9	Never married	Living alone	0		Yes	5	0	No	1	Helps in outdoor household activities (Ex grocery shopping, bills), Helps in indoor household activities (Ex Cooking, laundry, cleaning)		No	2	0	3	Yes	4	2	4	4	4	2	3	5	4	1	5	No	Yes	Yes	No	No	No	Yes	Yes	Yes	to get a working position	work hard, be friendly, follow your path, your ideas, and always dedicate your time to yourself, partner,children
66	Singapore	Hong Kong	2019-01-01	Junior level	Research	1	MSc		2800	8	Never married	Nuclear family	0		Yes		0	No	4	Helps in outdoor household activities (Ex grocery shopping, bills), Helps in indoor household activities (Ex Cooking, laundry, cleaning), financial and emotional support	financial and emotional support while pursuing a research career	Yes, a senior female mentor, Yes, a senior male mentor	2	0	0	Yes	3	2	3	2	1	1	5	1	5	1	3	No	Yes	Yes	No	No		Yes	No	Maybe	Finding a balance between family and career progression. I emphasized 'progression' as I think the challenges faced by male and female scientists are not that different when starting out, however, as career progresses (e.g. during or after phd), women often have to start thinking about having and raising kids. This undoubtedly limits academic opportunities (e.g. cannot easily travel overseas for …	Try understanding themselves and their own goals/priorities. If getting married and having children are important, it is important to communicate with their partner to set realistic expectations beforehand. Supports from partner (could be physical like sharing housework, or financial like being able to take time off during pregnancy, or psychological like supporting the female's decisions to beco…
67	India	Indian	2019-01-01	Mid level	Teaching, Research	8	MD		1000	8	Currently married	Three generation family	1	14	Yes	3	6	No	17	Helps in outdoor household activities (Ex grocery shopping, bills)		Yes, a senior male mentor	6	1	1	Yes	4	2	4	3	3	3	4	4	3	2	4	No	No	Yes	No	Yes	Yes	Yes	Yes	Maybe	Juggling work and family life	Some help at home
68	Sweden	Swedish	2019-01-01	Senior level	Research	15	PhD	M Sc	-	8	Currently married	Nuclear family	2	12	Yes	18	2	No	25	Helps in outdoor household activities (Ex grocery shopping, bills), Helps in indoor household activities (Ex Cooking, laundry, cleaning)		No	7	10	2	Yes	5	1	5	4	4	2	4	4	5	3	5	No	Yes	No	No	No	No	Yes	Yes	Yes	Tradition	Networking and mentors
69	india	Indian	2019-01-01	Mid level	Teaching, Research	12	MD, PhD, PGDHHM	2	20000	8	Divorced	Living alone	0	NA	Yes	3	0	No		Not applicable	None	Yes, a senior female mentor, Yes, a senior male mentor	18	2	1	No	3	3	3	3	4	3	3	3	1	1	2	No	No	Yes	No	Yes	Yes	Yes	Yes	Maybe	being recognised	belief in oneself
70	India	Indian	2019-01-01	Junior level	Teaching, Research	2	MD	1	1031 $	8	Currently married	Nuclear family	0	0	Yes	3	0	No	1	Not applicable		No	4	0	2	Yes	4	3	3	4	4	4	4	4	3	3	3	No	No	Yes	No	Yes	Yes	Yes	No	No	Decision to grow in professional field as it needs consultations from various angles	Time management and prioritization
71	switzerland	italian	2019-01-01	Junior level	Research	1	MSc in Molecular Life Sciences, Bioinformatics major		3436	10	Never married	Living alone	0		Yes		0	No		Not applicable		Yes, a senior male mentor	1	0	3	Yes	3	4	3	3	3	3	3	3	3	4	3	No	Yes	Yes	No	Yes	Yes	Yes	Yes	No	when you speak about science, there are basically two reactions: 1) either they look at you like an alien like they don't believe you could actually do the work by yourself; or 2) they try to find the flaws in your thinking process and they're acting suspicious	try to be as reserved as possible, and show your knowledge when asked not actually when you would like to show it
72	Switzerland	USA	2019-01-01	Mid level	Teaching, Research	12	PhD		4800	8	Never married	Living alone	0		Yes		0			Not applicable		Yes, a senior female mentor, Yes, a senior male mentor	15	3	1	Yes	5	1	5	3	2	1	5	5	5	1	4	No	Yes	No	No	No	Yes	No	Yes	Yes	The expectations to be loud, aggressive, and almost arrogant in our scientific knowledge and interactions with people	meditation
73	Switzerland	USA	2019-01-01	Mid level	Teaching, Research	12	PhD		4800	8	Never married	Living alone	0		Yes		0			Not applicable		Yes, a senior female mentor, Yes, a senior male mentor	15	3	1	Yes	5	1	5	3	2	1	5	5	5	1	4	No	Yes	No	No	No	Yes	No	Yes	Yes	The expectations to be loud, aggressive, and almost arrogant in our scientific knowledge and interactions with people	meditation
74	Belgium	Bolivia	2019-01-01	Mid level	Teaching, Research	5	PhD		NA	9	Currently married	Nuclear family	0		Yes	1	0	No	8	Helps in outdoor household activities (Ex grocery shopping, bills), Helps in indoor household activities (Ex Cooking, laundry, cleaning)		No	5	0	1	Yes	4	5	4	1	3	1	3	1	3	4	2	No	Yes	No	No	No	No	Yes	No	Maybe	self confidence, mistreated by male colleagues	talking to other woman to find support
75	Switzerland	Belgian	2019-01-01	Mid level	Research	4	PhD	0	7172	10	Never married	Living alone	0		Yes		0	No		Not applicable		Yes, a senior male mentor	4	2	1	Yes	4	2	3	2	4	3	3	3	3	3	4	Yes	Yes	Yes	No	Yes	Yes	No	Yes	Yes	Finding the right time to be pregnant...	The support of mentors and institutions and that funding agencies should take into account
76	Switzerland	Italian	2019-01-01	Senior level	Teaching, Administration	21	PhD		0	8	Currently married	Nuclear family	0		Yes	2	0	No	14	Helps in outdoor household activities (Ex grocery shopping, bills), Helps in indoor household activities (Ex Cooking, laundry, cleaning)		No	25	2	3	Yes	4	5	3	3	5	1	5	1	4	4	1	No	Yes	Yes	No	Yes	Yes	Yes	No	Maybe	Self-steem	Believe that they are excellent scientists.
77	Singapore	Australian	2019-01-01	Senior level	Research, Administration	3	Bachelor		2047	12	Never married	Living alone	0		Yes	2	0	No		Helps in outdoor household activities (Ex grocery shopping, bills), Helps in indoor household activities (Ex Cooking, laundry, cleaning), support for point 2 & 3 is not consistent		Yes, a senior female mentor	0	0	0	Yes	3	5	3	5	5	5	4	3	2	5	2	Yes	Yes	Yes	No	No	No	Yes	No	Maybe	Family commitment and support from workplace to ensure work life balance	Segregate work and personal life during work hours both mentally and physically (i.e., not contactable)
78	Italy	Italian	2019-01-01	Senior level	Teaching, Research	20	PhD		2230	10	Currently married	Nuclear family	2	16	Yes	5	2	Yes	22	Helps in outdoor household activities (Ex grocery shopping, bills), manages family finances		No	50	4	0	Yes	1	4	2	5	5	5	2	1	2	4	2	Yes	Yes	Yes	No	No	Yes	Yes	No	No	Little support / when not opposition from bosses and husband	Being able to remain focused on (work or family) priorities despite every obstacle and difficulty
79	Italy	Italian	2019-01-01	Senior level	Research	25	PhD	I have two full Italian degrees: one in Medicinal Chemistry and one in Pharmacy	2500	9	Never married	Three generation family	1	10	Yes	5	0.5	Yes	15	Helps in indoor household activities (Ex Cooking, laundry, cleaning)		No	50	4	0	Yes	4	2	3	5	4	4	2	3	4	3	1	No	Yes	Yes	No	No	Yes	Yes	No	No	Managing time for children and the competition of research work	Promotion of collaborative, team work, where team members support one another
80	Germany	Portugal	2019-01-01	Junior level	Teaching, Research	6	PhD		3500	6.5	Currently married	Nuclear family	2	5	Yes	4	2	No	16	Helps in outdoor household activities (Ex grocery shopping, bills), Helps in indoor household activities (Ex Cooking, laundry, cleaning)		No	17	4	1	Yes	5	1	3	3	2	1	4	3	3	2	4	No	Yes	Yes	No	No	Yes	Yes	Yes	Yes	have family and a career together	Good day care or supportive family
81	India	Indian	2019-01-01	Senior level	Teaching, Research, Administration	12	MD	nil	1300	9	Currently married	Nuclear family	2	6	Yes	6	2	No		Helps in outdoor household activities (Ex grocery shopping, bills)		Yes, a senior male mentor	7	1	1	Yes	5	1	5	3	2	4	5	5	4	4	4	No	No	No	No	Yes	Yes	Yes	Yes	Maybe	The initial years of career are also the time where the reproductive responsibilities are important. This delays womens' career growth. The initial years are also the one where more grant opportunities are available and by the time women are able to focus back on their career, after settling their child rearing responsibilities, it is usually late. Also, by this time, their male colleagues would …	Female scientists have to accept the fact that they need to fulfill dual responsibilities, and therefore should not compare themselves with their male colleagues. The rewards of hard work will eventually come in, though a bit delayed. So perseverance is the only solution.
82	India	India	2019-01-01	Mid level	Teaching, Research, Clinical work	17	MD	1	2500	10	Divorced	Living alone	1	15	Yes		2	No		Does not support at all	My Parents	No	27	3	3	Yes	3	5	3	4	5	3	5	1	3	4	3	Yes	No	Yes	No	Yes	Yes	Yes	Yes	Yes	Ability to travel and mingle with people	Talking with family and friends
83	Switzerland	French	2019-01-01	Junior level	Research	1	PhD		3600	8	Never married	Living alone	0		Yes		1	Yes	5	Helps in outdoor household activities (Ex grocery shopping, bills), Helps in indoor household activities (Ex Cooking, laundry, cleaning)		Yes, a senior male mentor	0	0	2	No	3	2	4	2	4	2	2	1	4	2	4	No	Yes	No	No	No	Yes	No	Yes	Yes	I don't know...	Find a good way to combined work and family...
84	Switzerland	Swiss/Jordanian	2019-01-01	Junior level	Just graduated, looking for a Job	3	MSc in Medical Biology	1	0	1	Never married	Three generation family	0		Yes		2			Not applicable		No	0	0	2	No	5	3	1	4	4	1	5	4	5	2	3	No	No	Yes	No	No	Yes	Yes	No	No	to have a misogynist male boss	No idea
85	Egypt	Egyptian	2019-01-01	Senior level	Research	5	PhD		5200 Eg	8	Currently married	Nuclear family	0		No		0			Helps in indoor household activities (Ex Cooking, laundry, cleaning)		Yes, a senior male mentor	1	0	5	Yes	1	5	1	5	5	5	5	1	2	5	2		Yes	Yes			No	Yes	Yes		The haspand for the marriage women	To know well their gool and insect to achieve it
86	Sudan	Sudanese	2019-01-01	Mid level	Research, Clinical work	7	PhD		50	8	Never married	Nuclear family	0		Yes		2			Not applicable		Yes, a senior male mentor	2	0	1	No	3	3	3	4	4	4	5	2	3	3	3	No	Yes	Yes	No	Yes	Yes	No	Yes	Yes	Grant	I don't know
87	Egypt	Egyptian	2019-01-01	Senior level	Research	15	PhD		200	6	Never married	Joint family	0		Yes	3	6			Not applicable		Yes, a senior male mentor	12	5	3	No	5	3	3	1	2	2	5	5	2	4	3	Yes	No	No	No		No	No	Yes	Yes	improving their capacity buildings in research	peruse improvement of their selves
88	Sudan	Sudanese	2019-01-01	Senior level	Teaching	7	MD		100	8	Currently married	Nuclear family	1	2 years	No	1	0	No	5	Helps in outdoor household activities (Ex grocery shopping, bills)		Yes, a senior male mentor	3	1	4	Yes	4	4	2	5	5	3	3	3	2	5	1	No	No	No	No	No	Yes	Yes	Yes	Yes	home duties, maternity responsibility and financial resources	increase the community awareness about the important role of each female to develop and prefer better life
89	Yemen	Yemeni	2019-01-01	Senior level	Teaching, Research, Administration	32	PhD	Master of Chemical Science	800$	10	Never married	Living alone	0	0	Yes	60	0			I'm not married		No	30	3	2	No	3	5	5	5	5	5	5	5	3	5	5	No	Yes	Yes	No	No	Yes	Yes	Yes	Yes	lack of financial support, home obligilbility, children care.	changing the gender concept within family. offer the infrastructure for doing scientific research
90	Yemen	Yemeni	2019-01-01	Senior level	Teaching, Research, Administration	32	PhD	Master of Chemical Science	800$	10	Never married	Living alone	0	0	Yes	60	0	No	0	I'm not married		No	30	3	2	No	3	5	5	5	5	5	5	5	3	5	5	No	Yes	Yes	No	No	Yes	Yes	Yes	Yes	lack of financial support, home obligilbility, children care.	changing the gender concept within family. offer the infrastructure for doing scientific research
91	sudan	sudanese	2019-01-01	Senior level	Teaching	5	Bsc degree	1	60	8	Currently married	Nuclear family	5	14	No	0	0	No	15	Does not support at all		No	0	0	1	Yes	5	5	4	4	4	5	4	3	4	1	1	No	No	No	No	No	No	Yes	Yes	Yes	money	full support
92	Gambia	Gambian	2019-01-01	Senior level	Research	8	Undergraduate degree	MSc student	~600	8	Never married	Nuclear family	0	0	Yes	6	0	No	0	Not applicable		No	2	0	1	No	4	1	5	3	3	4	4	2	3	2	5	No	Yes	Yes	No	No	Yes	Yes	Yes	Maybe	To be able to have excellent output and meet deadline like a male Colleague	Try to have a work life balance
93	India	India	2019-01-01	Mid level	Teaching, Research, Administration, Clinical work	18	MD	No	1.5	8	Currently married	Joint family	1	19	Yes	3	1	No	23	Helps in outdoor household activities (Ex grocery shopping, bills)		No	18	3	1	Yes	2	1	3	3	5	4	4	3	4	4	4	No	No	Yes	No	No	Yes	Yes	Yes	Maybe	Emotional stress and physical burden. Guilt of leaving the children at home	Let go
94	India	Indian	2019-01-01	Junior level	Teaching, Research	4	MD	EPGDHA	892	7	Currently married	Joint family	1	7	Yes	3	0.5	No	10	Mental support	Doesn't expect too much and not very demanding about household work , cooking, cleaning,etc	Yes, a senior female mentor	1	0	2	Yes	4	3	4	5	2	4	4	2	4	4	2	No	No	Yes	No	No	Yes	Yes	Yes	Maybe	Managing at both fronts, work and home.	Reading about the inspiring women and their work..role models women. Will power and motivation to excel ..I mean self drive for better work
95	India	Indian	2019-01-01	Mid level	Teaching, Research	16	MD		3000	7	Currently married	Nuclear family	1	14	Yes	6	1	Yes	19	Helps in outdoor household activities (Ex grocery shopping, bills)		Yes, a senior female mentor	3	0	1	No	5	1	1	3	3	4	4	4	5	1	1	No	No	No	No	No	Yes	Yes	Yes	Maybe	MANAGING AND BALANCING FAMILY WITH WORK	SUPPORT FROM SPOUSE
96	India	Indian	2019-01-01	Mid level	Teaching	10	MD		1450	8	Currently married	Nuclear family	1	2.5	Yes	6	1	Yes	7	Helps in outdoor household activities (Ex grocery shopping, bills)		No	11	0	1	Yes	2	4	3	3	4	4	4	3	4	2	3	No	No	No	No	No	Yes	Yes	Yes	Yes	balancing family and work	having strong family and friends support, continue to work in your best capacity without paying attention to the negative people who say females can't do this or that
97	India	Indian	2019-01-01	Mid level	Teaching, Research, Administration, Clinical work	11	MD	MBA, LLB	2000	8	Divorced	Nuclear family	0	No	Yes	3	0	No	0	Not applicable	Parents	Yes, a senior male mentor	4	0	2	Yes	4	2	5	2	2	3	5	3	4	3	5	No	No	No	Yes	No	Yes	Yes	Yes	Maybe	They can not spare a dedicated time for research.	Multitasking and established robust support system from the company and family
98	India	Indian	2019-01-01	Senior level	Teaching, Research, Administration, Clinical work	23	MD		3700	9	Currently married	Nuclear family	2	19	Yes	6	1.5	Yes	30	Helps in outdoor household activities (Ex grocery shopping, bills), Helps in indoor household activities (Ex Cooking, laundry, cleaning)		No	12	1	3	No	4	2	5	4	5	3	5	2	4	2	4	No	No	No	No	No	No	Yes	Yes	Yes	Balancing home, personal expectations and work	Compartmentization of activities. Reducing social life
99	India	Indian	2019-01-01	Senior level	Teaching, Research	1.5	MD		540	8	Never married	Living alone	0		Yes		0	No		Not applicable		No	3	0	6	Yes	3	1	1	3	3	3	4	3	1	3	3	No	No	No	No	No	Yes	Yes	Yes	No	Family and time	Research should bealso have options of work from home.
100	India	Indian	2019-01-01	Mid level	Teaching, Research	9	MD, MBA Hospital management	2	1700	7	Currently married	Nuclear family	1	1 year	No		0	No	16	Helps in outdoor household activities (Ex grocery shopping, bills), Helps in indoor household activities (Ex Cooking, laundry, cleaning)	Dad	No	5	0	0	No	1	2	3	2	3	1	5	3	3	5	3	No	Yes	Yes	No		Yes	Yes	Yes	Maybe	Balancing both work and family that too after kids very difficult need to sacrifice the carriers for sure	Less working hours and working from home
101	India	Indian	2019-01-01	Mid level	Doctor	6	MD		1500	7	Currently married	Joint family	1	4	No	0	3	No	7	Helps in outdoor household activities (Ex grocery shopping, bills), Helps in indoor household activities (Ex Cooking, laundry, cleaning)		No	0	0	0	Yes	2	2	4	4	4	4	1	5	2	4	2	No	Yes	No	No	No	No	Yes	No	No	Lack of Domestic help	Support system
102	India	Indian	2019-01-01	Senior level	Teaching, Research, Administration	40	MD	Management DBM.dip. IRPM. Dipl PR MA sociology	2000	8	Currently married	Living alone	2	34 years	Yes	3	0	No	26	Not applicable		Yes, a senior female mentor, Yes, a senior male mentor	40	3	0	No	4	3	3	4	4	3	3	2	3	4	2	Yes	No	Yes	No	No	Yes	Yes	Yes	Maybe	Gender bias. Working at home front and work front Poor recognition of my contributionat both fronts	Keep going. Divide and manage time. Cooperation from children
103	India	Indian	2019-01-01	Senior level	Teaching, Research, Administration, Clinical work, Lab work	26	MD, PhD, Fellowship in Medical education	2	2100	10	Currently married	Three generation family	1	24	Yes	3	0	No	28	Helps in outdoor household activities (Ex grocery shopping, bills), Helps in indoor household activities (Ex Cooking, laundry, cleaning)		No	50	2	1	No	4	2	3	3	4	1	5	3	4	3	2	No	No	Yes		No	Yes	No	Yes	Maybe	Time managment	Commitment
104	India	Indian	2019-01-01	Mid level	Teaching, Research, Clinical work	15	MD, DM Medical Oncology	2	50000	9	Currently married	Nuclear family	2	4	Yes		0.6	Yes	8	Helps in outdoor household activities (Ex grocery shopping, bills)		No	10	1	2	Yes	2	4	2	4	4	3	3	3	3	4	2	Yes	No	Yes	Yes	No	Yes	Yes	Yes	Yes	Managing time for family and career	Patience and family support
105	India	Indian	2019-01-01	Mid level	Teaching, Research, Administration	13	MD	DBM	1230	8	Currently married	Nuclear family	2	8	Yes	3	1	No	13	Helps in outdoor household activities (Ex grocery shopping, bills)		No	8	1	0	Yes	4	2	4	3	3	5	4	3	4	2	4	No	Yes	No	No	No	Yes	Yes	Yes	Maybe	Maintaining family life &work balance	Planning activities,developing good support system
106	India	Indian	2019-01-01	Mid level	Teaching, Research, Administration	10	PhD		1000	10	Currently married	Living alone	1	2.5 years	Yes		0	No	5	Helps in indoor household activities (Ex Cooking, laundry, cleaning)		Yes, a senior male mentor	28	1	3	Yes	5	1	3	1	2	5	2	1	4	1	3	No	Yes	Yes	No	No	Yes	No	Yes	Maybe	multitasking and managing both work and home equally	patience and eprseverance, talk less in office
107	India	Indian	2019-01-01	Senior level	Teaching	12	MD	2	830	8	Currently married	Joint family	2	17 years	Yes	6	1	Yes	25	Helps in outdoor household activities (Ex grocery shopping, bills)	gives me free hand to manage	Yes, a senior female mentor	15	2	4	Yes	4	3	4	4	4	2	5	1	4	2	5	No	No	Yes	No	No	Yes	No	Yes	Yes	Pregnancy and delivery	Family support
108	India	Indian	2019-01-01	Senior level	Teaching, Research, Administration, Laboratory	24	MD	0	1531	8	Currently married	Joint family	2	21	Yes	3	1	Yes	25	Does not support at all		Yes, a senior female mentor	10	0	3	Yes	2	2	3	5	5	5	3	1	3	4	3	No	No	Yes	No	No	Yes	Yes	Yes	Maybe	Most of the males are reluctant to work and we have to coax and plead to get work done. Another challenge is balancing house chores, kids issues and work place issues single handedly	Please, Sorry and Thank you
109	India	Indian	2019-01-01	Senior level	Teaching, Research, Administration, Clinical work	29	PhD		2958	7	Currently married	Nuclear family	2	30	Yes	6	1	No	33	Helps in outdoor household activities (Ex grocery shopping, bills), Helps in indoor household activities (Ex Cooking, laundry, cleaning)		No	25	4	2	Yes	4	2	3	4	4	3	4	2	4	3	3	No	No	Yes	No	Yes	Yes	Yes	Yes	Maybe	Managing personal professional life. Extra work hours needed for work	Proper planning, building a support system - at work as well at home
110	India	Indian	2019-01-01	Senior level	Teaching, Research, Administration, Clinical work	20	MD	1	2000	8	Currently married	Joint family	2	7	Yes	3	0	No	18	Helps in outdoor household activities (Ex grocery shopping, bills)		No	4	1	4	Yes	4	2	5	3	3	4	4	3	4	2	4	Yes	Yes	Yes	No	No	No	No	Yes	Yes	Work hours	Mentoring
111	Spain	Spanish	2019-01-01	Mid level	Clinical work	4	MD	1	1500	10	Never married	Living alone	0		Yes	1	0	No		Not applicable		No	2	1	10	Yes	3	3	4	4	3	3	4	4	4	3	3	No	Yes	Yes	No	No	No	Yes	Yes	Yes	Working without the same rights that men	be positif
112	India	Indian	2019-01-01	Senior level	Teaching, Research, Clinical work	33	PhD	FIMSA	1995 USD	10	Currently married	Nuclear family	2	23	Yes	3	0	No	31	Helps in outdoor household activities (Ex grocery shopping, bills), Helps in indoor household activities (Ex Cooking, laundry, cleaning), VERY LUCKY TO HAVE A VERY SUPPORTIVE AND ENCOURAGING HUSBAND	My parents, husband and children are very supportive and encouraging in my scientific life. Only because of them, I am in a position today where I have been acknowledged by research fraternity world over	No	116	10	4	Yes	5	1	4	1	5	1	5	1	5	1	3	No	Yes	Yes	No	Yes	Yes	Yes	Yes	Yes	Men still feel that they are more stronger than women in workplace.	I have been in research for the past 30 yrs. Hard work and dedication are the two imp things we should follow. Interactions with other scientists and collaborations are the two important hall marks that can give an opportunity for the scientists to raise above the institution and touch heights
113	India	Indian	2019-01-01	Junior level	Teaching, Research	7	PhD		460	9	Currently married	Three generation family	1	5	Yes	6	4	No	5	Helps in outdoor household activities (Ex grocery shopping, bills), Helps in indoor household activities (Ex Cooking, laundry, cleaning)		Yes, a senior female mentor	12	1	1	Yes	4	2	4	3	2	2	4	4	5	2	4	No	Yes	Yes	No	Yes	Yes	Yes	Yes	Yes	Family responsibility	Work friendly environment
114	India	Indian	2019-01-01	Junior level	Teaching, Research	10	M.Sc (Medical Microbiology), in the final phase of PhD	Fellow of University of Nottingham, UK	930	8	Currently married	Nuclear family	1	2 years	Yes	3	0.5	Yes	9	Helps in outdoor household activities (Ex grocery shopping, bills)		Yes, a senior female mentor	12	1	2	No	3	2	4	4	3	2	4	2	2	1	4	No	No	Yes	No	No	Yes	Yes	Yes	Maybe	Balancing family and academic career growth.Additionally the short paid maternity leave at workplace.	Managing time by well planned everyday work .Difficult when pursuing a higher degree while working simultaneously and balancing family life too.But managing only work and family is still fine.
115	Spain	Italian	2019-01-01	Junior level	Clinical work	4	Degree		1600	9	Never married	Living alone	0		Yes		1			Not applicable		No	2	0	3	Yes	3	5	3	2	2	3	3	2	1	3	3	No	No	Yes	No		Yes	Yes	Yes	No	Recognition	..
116	Spain	Spanish	2019-01-01	Junior level	Clinical work	4	MD		1357	7.5	Never married	Living alone	0		Yes	6	1			Not applicable		Yes, a senior female mentor, Yes, a senior male mentor	4	0	5	No	4	4	4	2	2	2	3	3	3	2	3	No	No	No	No	No	No	Yes	Yes	Yes	Family reconciliation	Perseverance
117	Spain	Spanish	2019-01-01	Junior level	Research	1	Bachelor and Master degree		0	6	Never married	Living alone	0		Yes		0	No	0	Not applicable		Yes, a senior female mentor, Yes, a senior male mentor	0	0	1	No	5	2	5	1	1	4	4	4	2	1	4	Yes	Yes	No	No	No		No	Yes	Maybe	Discrimination and exclusion, I think we have less opportunities than men, and unfortunality, some people still think women aren't ready for science, it's a "men's job"	Cooperation between all the scientific community, making this issue public to the society. We have to remove the barrier we have in the scientific careers,having help of our supervisor and mates , if we have some problem in our job, it's necessary to tell it to them, don't hide that because it could repeat and it's a uncomfortable situation. There have to be confident and respect in the team wher…
118	India	Indian	2019-01-01	Senior level	Teaching, Research, Administration, Worked with women organizations	32	PhD	LLB	2571 US Dollars	12	Currently married	Nuclear family	2	28 years old	Yes	6	0	No	32	Helps in outdoor household activities (Ex grocery shopping, bills), Took care of children in my absence if he is at home.		No	25	5	6	No	3	1	1	3	5	5	3	3	4	3	1	Yes	No	Yes	No	Yes	Yes	Yes	Yes	No	Although we have proved to have equal capability on par with our male counterparts still we are not getting the deserved positions due to the patriarchal mindset.	Never undermine /underestimate our-self, prove our metal beyond the male counterparts to become inevitable
119	Mauritius	Mauritian	2019-01-01	Senior level	Clinical work	20	MD		1000	10	Currently married	Joint family	2	3	Yes	3	0.5	Yes	10	Helps in outdoor household activities (Ex grocery shopping, bills), Helps in indoor household activities (Ex Cooking, laundry, cleaning)		Yes, a senior female mentor	2	0	2	Yes	3	3	2	4	4	2	4	3	4	2	5	Yes	No	Yes	No	No	Yes	No	No	No	gender bias	hard work and perseverence. family support.
120	India	Indian	2019-01-01	Senior level	Teaching, Research, Administration, Clinical work	21	MD	nil	1850	8	Currently married	Nuclear family	2	27	Yes	6	7	Yes	33	Helps in outdoor household activities (Ex grocery shopping, bills), Helps in indoor household activities (Ex Cooking, laundry, cleaning)		Yes, a senior female mentor	7	0	2	Yes	4	3	3	3	4	3	4	2	4	3	3	Yes	No	Yes	No	Yes	Yes	Yes	Yes	Maybe	family responsibility	Supportive colleagues and family
121	India	Indian	2019-01-01	Senior level	Teaching, Research, Administration, Clinical work	23	MD	none	2155	9	Currently married	Joint family	2	21	Yes	6	0.5	No	27	Helps in outdoor household activities (Ex grocery shopping, bills), helps with care of kids	My spouse never stopped me from any work related activity beyond working hours. Always helped in taking care of children in my absence	No	37	1	3	Yes	5	1	5	4	4	2	5	1	5	3	4	No	No	Yes	Yes	Yes	Yes	Yes	Yes	Yes	lack of family support	Females are natural at multitasking
122	India	Indian	2019-01-01	Senior level	Teaching, Research, Administration	15	MD		1500	8	Currently married	Joint family	1		Yes		0	No		Does not support at all		Yes, a senior female mentor	35	0	2	No	5	1	4	1	1	4	5	3	3	1	5	No	No	Yes	No	No	Yes	No	Yes	Yes	self belief	staying focussed
123	India	Indian	2019-01-01	Mid level	Teaching, Research, Administration	9	MD, PhD	DNB	2000	10	Currently married	Three generation family	2	6	Yes	4.5	3	Yes	15	Helps in outdoor household activities (Ex grocery shopping, bills), To promote		Yes, a senior male mentor	22	3	2	Yes	4	4	4	4	5	3	5	2	3	4	4	No	No	Yes	No	No	Yes	No	Yes	Yes	Travel and Moving around to learn from abroad and collaborating with leaders of high esteem	Share your feelings , seek for help from others and collaborate with others to face challenges
124	India	Indian	2019-01-01	Mid level	Teaching, Research, Administration, Clinical work	12	MD		1200	6	Currently married	Nuclear family	1	16	Yes	6	1	Yes	18	Helps in outdoor household activities (Ex grocery shopping, bills), Helps in indoor household activities (Ex Cooking, laundry, cleaning)	Taking care of child when I am out of station	Yes, a senior male mentor	35	2	2	Yes	2	4	2	2	4	1	5	1	2	5	2	No	No	Yes	No	Yes	Yes	Yes	Yes	No	Underestimation of a woman's capability and hence demotivation	Take a break once a year and just have personal career goals without expecting a mentor
125	India	Indian	2019-01-01	Junior level	Teaching, Research	3.5	MD	DNB, DHM	769	7	Currently married	Three generation family	2	1.6	Yes	6	0	Yes	7	Helps in outdoor household activities (Ex grocery shopping, bills)	Maid. Cook	No	6	0	1	No	3	2	3	1	2	3	2	4	5	5	3	No	Yes	No	No	No	Yes	Yes	Yes	No	Juggling career and home.	Providing creeche facility at work place and time flexibility
126	India	Indian	2019-01-01	Mid level	Teaching, Research, Administration	8	MD		1700	8	Currently married	Nuclear family	1	4	Yes	0	0	No	8	Helps in outdoor household activities (Ex grocery shopping, bills)		Yes, a senior female mentor	8	0	2	Yes	1	3	4	2	2	5	2	4	1	3	4	No	Yes	No	No	No	Yes	Yes	Yes	Maybe	To manage work and home. To overcome the preferences and partiality at work place. Non co operation of family members	Family support Support from colleagues and the management
127	India	India	2019-01-01	Junior level	Teaching, Research	2	MD, Dnb dfm	2	1100	9	Currently married	Nuclear family	1	2.5	Yes	6	0.66	Yes	3	Helps in outdoor household activities (Ex grocery shopping, bills), Helps in indoor household activities (Ex Cooking, laundry, cleaning)	Aids in writing proposals	Yes, a senior male mentor	1	1	6	Yes	5	2	4	2	4	2	4	2	4	4	3	No	No	No	No	Yes	Yes	No	Yes	Yes	Intellectual plagiarism	Multitasking, husband support
128	India	Indian	2019-01-01	Senior level	Teaching, Research, Administration	14	MD	DNB	950	10	Currently married	Nuclear family	1	7	Yes	3	6	No	9	Helps in outdoor household activities (Ex grocery shopping, bills), Helps in indoor household activities (Ex Cooking, laundry, cleaning)		Yes, a senior male mentor	21	3	1	Yes	5	5	4	4	5	2	4	2	4	2	3	No	No	Yes	No	Yes	Yes	Yes	Yes	Yes	Balancing family and work . time mangament	Support form family and perseverance
129	India	Indian	2019-01-01	Senior level	Teaching	17	MD	-	180	8	Currently married	Three generation family	2	16	Yes	3	0	No	22	Not able to help due to distance and time	Has to spend more time in work and travelling. Hence able to support in outdoor work only 15-20% of time in a month	No	17	0	1	Yes	3	2	4	4	3	4	2	3	2	4	3	No	Yes	Yes	No	Yes	Yes	Yes	Yes	Maybe	balancing work and family	psychological support by elders in the family
130	India	Indian	2019-01-01	Junior level	Teaching, Research, Clinical work	2	Doing MD		447.3	6	Never married	Nuclear family	0		No		0			Not applicable		No	0	0	3	Yes	4	4	3	4	4	3	4	3	2	1	3	No	Yes	No	No	Yes	Yes	Yes	Yes	Yes	Family responsibility and Health	Be confident and do everything with great interest
131	India	India	2019-01-01	Senior level	Research	15	MD		not disclosed	8	Divorced	Nuclear family	2	15	No	0	12	Yes	10	Helps in outdoor household activities (Ex grocery shopping, bills)		No	20	3	4	No	1	5	1	1	1	5	3	4	3	5	3	Yes	Yes	No	No	No	No	Yes	Yes	Maybe	less pay and less respect	Design your own career path based on your choices and commitments
132	India	Indian	2019-01-01	Mid level	Teaching	13	MD	DIploma in Geriatric Medicine	2000	7	Currently married	Three generation family	1	16	Yes	3	0.25	No	22	Not applicable		Yes, a senior male mentor	12	3	2	No	3	3	4	3	3	4	3	3	4	4	4	No	No	Yes	No	Yes	Yes	No	Yes	Yes	Time management	To accept things that cannot be changed and try and change the things that can be changed.
133	India	Indian	2019-01-01	Junior level	Teaching, Research	2	MD		60,000INR	7	Currently married	Nuclear family	1	1year	Yes	6	0	Yes	5	Helps in outdoor household activities (Ex grocery shopping, bills), Helps in indoor household activities (Ex Cooking, laundry, cleaning), Emotional support, taking care of baby		No	3	1	0	No	2	1	5	4	4	5	5	1	5	1	5	No	No	No	No	No	Yes	Yes	Yes	Maybe	Balancing work progress and call by our child to stay back at home to take care of them personally	A healthy family support.
134	India	Indian	2019-01-01	Senior level	Teaching, Research, Administration, Clinical work	40	MD	3	4000	7	Currently married	Three generation family	1	24	Yes	1.5	1	Yes	35	Helps in outdoor household activities (Ex grocery shopping, bills)		No	14	1	5	No	4	3	3	2	3	4	3	3	3	2	3	No	Yes	No	No	Yes	Yes	No	Yes	Yes	Need family support	Don't know
135	India	India	2019-01-01	Junior level	Teaching, Research, Clinical work	5	MD		700	7	Never married	Living alone	0		Yes	6	0			Not applicable		No	1	0	1	Yes	3	4	3	1	1	3	4	1	3	2	3	No	No	Yes	No	No	Yes	Yes	Yes	Maybe	Not being taken seriously	Family support
136	India	Indian	2019-01-01	Junior level	Teaching, Research, Administration	4.1	MD	3	1000	10	Currently married	Three generation family	2	4	No	3	1	Yes	10	Helps in outdoor household activities (Ex grocery shopping, bills), Helps in indoor household activities (Ex Cooking, laundry, cleaning)		No	6	1	2	Yes	4	5	5	5	5	5	1	5	5	5	1	Yes	No	Yes	No	Yes	Yes	Yes	Yes	Yes	Stereotyping the image of a working female by the society	Being emotionally intelligent & patience
137	India	India	2019-01-01	Mid level	Teaching, Research, Clinical work, Post Graduate Student	3	MD		597	7	Currently married	Joint family	0		Yes	3	0	No	2	Not living together yet, currently moral support	Not living together yet, currently moral support	Yes, a senior female mentor	1	0	2	No	4	3	4	3	3	3	5	3	2	3	4	No	Yes	No	No	No	Yes	Yes	Yes	Yes	Social barriers	Morale boost and support system
138	India	Indian	2019-01-01	Senior level	Teaching, Research, Clinical work	23	MD	One	3800	8	Currently married	Nuclear family	1	22	Yes	6	0	Yes	24	Helps in outdoor household activities (Ex grocery shopping, bills)	Not applicable	No	Fifteen	6	1	Yes	4	1	4	2	3	4	3	1	3	4	3	No	No	Yes	No	No	Yes	Yes	Yes	No	Maintaining a healthy work life balance	Sharing and discussing problems with one another and when required putting it up to the admin.
139	India	Indian	2019-01-01	Mid level	Teaching, Research	9	MD	DNB	1500	7	Currently married	Three generation family	1	4	Yes	6	2	Yes	15	Helps in outdoor household activities (Ex grocery shopping, bills)	Taking care of kid in my busy schedule	Yes, a senior male mentor	15	1	0	No	2	1	2	2	2	5	2	3	3	1	3	No	No	Yes	No	No	Yes	Yes	Yes	No	Balancing family and career	Having family suppprt
140	India	Indian	2019-01-01	Junior level	Teaching, Research, Clinical work	3	MD		590	8	Currently married	Nuclear family	0		Yes		0	No		Helps in outdoor household activities (Ex grocery shopping, bills), Helps in indoor household activities (Ex Cooking, laundry, cleaning)		Yes, a senior male mentor	1	0	2	Yes	3	1	3	3	3	2	4	3	1	3	3	No	No	Yes	No	No	Yes	Yes	Yes	Yes	Work life balance	Family support and an employer friendly institution
141	India	Indian	2019-01-01	Mid level	Teaching, Research, Administration	8	MD	1	1000	8	Never married	Living alone	0		Yes	3	0.3	No		Not applicable		Yes, a senior male mentor	29	2	3	Yes	5	1	3	2	5	3	5	5	5	3	3	No	No	No	No	Yes	Yes	No	Yes	Yes	acceptance	prioritize
142	India	India	2019-01-01	Junior level	Administration, Clinical work	1.5	MD		965	5	Currently married	Nuclear family	1	Newborn	Yes	6	0.5	No	2.5	Does not support at all		Yes, a senior male mentor	1	0	0	No	3	1	3	4	3	5	4	1	3	4	4	No	No	Yes	No	No	Yes	Yes	Yes	No	Burden of the family interms of taking care of children and managing the household solely lies on the female.	Realize and accept the truth
143	India	Indian	2019-01-01	Mid level	Teaching	10	MD	None	2000	8	Currently married	Nuclear family	1	No	Yes	6	0.6	No	12	Helps in outdoor household activities (Ex grocery shopping, bills)		No	5	0	1	No	3	3	2	2	2	2	4	2	3	2	4	No	Yes	No	No	No	Yes	Yes	Yes	Maybe	Balancing work and family	Placing equal and timely importance to both
144	India	Indian	2019-01-01	Mid level	Teaching, Research, Clinical work	1	MD		547	8	Never married	Nuclear family	0		No		0	No		Not applicable		No	0	0	4	Yes	3	3	3	5	5	3	2	5	3	4	3	No	No	Yes	No	Yes	Yes	Yes	Yes	No	Balancing responsibilities	Support system
145	India	Indian	2019-01-01	Junior level	Teaching, Research, Administration, Clinical work	3.5	MD	1 - PGDGM	1000	7	Currently married	Nuclear family	0	not applicable	No	0	0	No	3	Helps in outdoor household activities (Ex grocery shopping, bills), Helps in indoor household activities (Ex Cooking, laundry, cleaning)		Yes, a senior female mentor, Yes, a senior male mentor	5	1	1	No	2	2	4	2	4	3	4	4	3	4	3	No	No	No	No	No	Yes	Yes	Yes	Maybe	Balance in responsibilities at work, home and family. As compared to our male counterparts, managing people with different temper, interests and view points at work place and home is more challenging for women.	Multi tasking ability of women. Seeking support from family and most importantly from husband.
146	India	Indian	2019-01-01	Mid level	Research	3	MD	Certificate course in Global Health from Ben Gurion University,Israel	1220	7	Currently married	Nuclear family	0		No		0	No	4	Does not support at all		Yes, a senior male mentor	2	0	1	Yes	4	3	3	3	3	5	1	4	3	5	1	No	Yes	Yes	No	No	No	Yes	Yes	Maybe	Lack of family support	Peace of mind at home
147	India	Indian	2019-01-01	Mid level	Teaching, Research, Clinical work	6	MD		1627	8	Currently married	Joint family	1	5	Yes	4.5	0.75	No	12	Helps in indoor household activities (Ex Cooking, laundry, cleaning)		Yes, a senior female mentor, Yes, a senior male mentor	12	0	2	No	4	2	4	4	2	1	1	4	4	4	4	No	No	No	No	No	Yes	No	Yes	Yes	Family	Good support by spouse or family members
148	Nigeria	Nigerian	2019-01-01	Mid level	Teaching, Research, Administration	15	PhD	1	600	14	Currently married	Nuclear family	3	9	Yes	3	5	No	16	Helps in outdoor household activities (Ex grocery shopping, bills)		Yes, a senior female mentor	41	14	2	Yes	2	3	2	5	5	5	4	3	5	5	2	Yes	Yes	Yes	No	No	Yes	Yes	Yes	Maybe	Balancing family with career	Being orgaanized
149	Malaysia	Jordanian	2019-01-01	Senior level	Research, Technical	6	MD	1	1000	9	Currently married	Nuclear family	0	0	Yes	1	0	Yes	1	Helps in outdoor household activities (Ex grocery shopping, bills), Helps in indoor household activities (Ex Cooking, laundry, cleaning)		Yes, a senior female mentor	1	1	20	No	2	4	5	3	4	1	5	2	5	1	5	No	No	Yes	No	No	No	Yes	Yes	Maybe	Unequallity/ no flexibility	Creativity and differntiate herself to be above regulations
150	South Africa	South African	2019-01-01	Mid level	Research	10	PhD	3	2800	8	Never married	Living alone	0	n/a	Yes	4	0	No	1	Does not support at all		Yes, a senior female mentor	9	1	2	Yes	5	3	2	4	4	3	1	5	4	3	1	No	Yes	No	No	No	No	Yes	Yes	Maybe	inequality	more services
151	Indonesia	Indonesia	2019-01-01	Mid level	Teaching, Research	10	PhD		1200	9	Currently married	Three generation family	1	10	Yes	3	0	Yes	12	Helps in outdoor household activities (Ex grocery shopping, bills)		Yes, a senior male mentor	2	0	2	Yes	4	4	3	2	4	4	4	2	3	4	4	No	Yes	No	No	No	Yes	Yes	Yes	Maybe	Time.management that caused extra fatigue	Support from partner, family, and institutions
152	Kenya	Kenyan	2019-01-01	Mid level	Teaching, Research	9	MD, PhD	2	1600	10	Currently married	Nuclear family	1	13	Yes	3	1	Yes	15	Helps in outdoor household activities (Ex grocery shopping, bills)		Yes, a senior male mentor	4	5	4	Yes	3	3	3	3	3	3	4	3	3	3	3	Yes	Yes	Yes	Yes	Yes	No	Yes	Yes	Yes	Burn out due to long hours of work, sexual harassment, stigmatization/undermining of gender and lack of support by male colleagues	just create a work-life-balance that works best for them, try get enough sleep, laugh more and say no to sexual harassment. .
153	Ghana	Ghana	2019-01-01	Senior level	Research	12	Msc	2	1000	8	Currently married	Nuclear family	3	1.9months	Yes	6	0	No	10	Helps in indoor household activities (Ex Cooking, laundry, cleaning)		Yes, a senior female mentor	2	1	1	Yes	1	2	1	5	2	2	1	4	4	4	1	No	Yes	No	No	No	Yes	Yes	No	No	Balancing work and family life	Delegating household chores to family and househelp and working at midnight
154	UK	Bangladesh	2019-01-01	Junior level	Research	9	MBBS, MPH, MSc, MPhil	3	2000	10	Currently married	Nuclear family	1	11 years	Yes	0	2	No	14	Helps by taking son to school and shares household expenses		Yes, a senior male mentor	8	2	3	Yes	3	4	3	4	4	5	3	4	3	4	3	No	Yes	Yes	No	No	No	No	Yes	Maybe	Coping with family and work responsibilities within a limited pay is very challenging when I compare myself with other friends who unlike me are practising physicians (also a challenging yet more rewarding career) and did not chose to pursue a career in science.	Getting a higher paid job would empower the female scientist to leverage some of the workload at home and give more time to work and development.
155	Jordan	Jordanian	2019-01-01	Senior level	Research	15	PhD	2	1000	8	Currently married	Joint family	6	1.6	Yes	12	1	Yes	15	Helps in outdoor household activities (Ex grocery shopping, bills)		Yes, a senior female mentor	7	3	12	No	5	5	5	1	1	5	5	5	5	5	5	Yes	No	Yes	Yes	Yes	No	Yes	Yes	Maybe	Unrespect from the male researcher	To be a poositive and think creatively
156	Nigeria	Nigerian	2019-01-01	Mid level	Teaching, Research	3	M.Sc.	2	250	8	Currently married	Nuclear family	0		Yes	3	0	Yes	1	Does not support at all		Yes, a senior female mentor	1	0	1	Yes	4	2	5	4	2	2	3	3	4	4	4	No	Yes	Yes	No	Yes	Yes	Yes	Yes	Yes	Family responsibilities	Family support
157	Nigeria	Nigerian	2019-01-01	Senior level	Teaching, Research, Community service	6	PhD	2	555	10	Currently married	Nuclear family	2	6	Yes	3	1	Yes	15	Helps in outdoor household activities (Ex grocery shopping, bills), Helps in indoor household activities (Ex Cooking, laundry, cleaning)		Yes, a senior male mentor	45	2	5	Yes	3	3	3	3	3	3	5	3	5	1	3	No	Yes	Yes	No	No	Yes	No	Yes	Yes	Challenge of balancing family life and work	Determination
158	Mongolia	Mongolian	2019-01-01	Mid level	Teaching, Research, Clinical work	16	PhD		400$	8	Currently married	Nuclear family	4	3	Yes		3	No	18	Helps in outdoor household activities (Ex grocery shopping, bills), Helps in indoor household activities (Ex Cooking, laundry, cleaning)		Yes, a senior female mentor	30	1	1	No	3	4	4	4	4	2	5	3	3	5	3	Yes	No	Yes	No	No	Yes	Yes	Yes	Yes	All Women are God	Time schedule
159	Japan	Nepali	2019-01-01	Junior level	Research	1	MD		1300	8	Never married	Living alone	0		Yes		0			Not applicable		Yes, a senior female mentor	3	2	2	Yes	4	4	3	4	5	5	5	5	4	4	4	No	Yes	Yes	No	No	No	Yes	Yes	Yes	Work life imbalance is the top challenge. In Japan, overtime work is a part of daily life and so is the drinking party almost everyday after work.. Not participating in these events affect the professional as well as personal relationship with co workers.	Saying "NO" is one of the most comfortable way to cope with stress. In this way, we not only reduce the heavy work burden of other staffs but also get self time to relax and focus on life.
160	Turkey	Indonesian	2019-01-01	Junior level	Teaching	7	PhD	MA, B.Sc	1000	10	Never married	Living alone	0	0	Yes	3	3	Yes	1	Helps in outdoor household activities (Ex grocery shopping, bills)		No	3	2	3	Yes	3	4	4	4	4	5	4	4	4	3	4	No	No	Yes	No	No	No	Yes	Yes	Maybe	Time, Opportunities, and Support from Family	Live separately from in laws
161	Nigeria	Nigerian	2019-01-01	Senior level	Teaching	21	PhD		380	8	Currently married	Nuclear family	3	4	Yes	3	3	Yes	10	Helps in indoor household activities (Ex Cooking, laundry, cleaning)		Yes, a senior female mentor	35	1	3	Yes	3	3	4	4	4	5	3	2	3	4	3	No	Yes	No	No	No	Yes	No	Yes	Maybe	Demands at work puts the family relationship and bond in jeopardy	Designing flexible working hours
162	Philippines	Filipino	2019-01-01	Mid level	Teaching, Research, Administration	15	Doctor of Education		1000	8	Separated	Nuclear family	1	9	Yes	2	1	No	19	Child support	Financial support only	No	6	5	7	Yes	5	3	4	3	5	5	4	5	5	3	3	No	No	Yes	No	No	Yes	No	Yes	Yes	Maternal responsibility to child	Being confident and knowledgeable in the field of specialization
163	Algéria	Algerian	2019-01-01	Senior level	Teaching, and research	5	Finish Master	Grad degree "A" Good	Very few hours to be employed( 200)	3	Never married	Joint family	0	23	Yes	3	0	No	0	Does not support at all, Helps in outdoor household activities (Ex grocery shopping, bills)	i love a lot my father because partner	Yes, a senior female mentor	500 academic research in various sciences thanks to Thomson	1	18	No	1	1	1	1	1	1	1	1	1	1	1	No	Yes	Yes	No	No	No	No	Yes	Yes	Is to believe in every thought	Work and perseverance to achieve their dream, for example, that my dream is a scientist and this is my best thanks to God and my honor in the center of Gagarin in Russia but in futur nobel inchallah
164	Nigeria	Nigerian	2019-01-01	Senior level	Research	10	PhD		900	8	Currently married	Nuclear family	2	3	Yes	4	1	No	6	Helps in outdoor household activities (Ex grocery shopping, bills)		Yes, a senior female mentor, Yes, a senior male mentor	25	2	2	Yes	4	3	4	2	2	3	2	2	2	3	3	No	No	No	No	No	Yes	Yes	Yes	Yes	accessing funding and travelling for post doctoral studies	Having mentors
165	Nigeria	Nigerian	2019-01-01	Mid level	Teaching, Research	7	PhD	Three Short Courses on Advanced Research Methodology and Diploma in Sustainable Development	500	12	Currently married	Nuclear family	3	5	Yes	4	0	Yes	12	Helps in outdoor household activities (Ex grocery shopping, bills), Helps in indoor household activities (Ex Cooking, laundry, cleaning)	Academic/Career Support	Yes, a senior female mentor, Yes, a senior male mentor	15	4	3	Yes	3	2	3	4	4	4	3	2	3	4	3	Yes	Yes	Yes	No	Yes	Yes	Yes	Yes	No	Time, resouces and lack of exposure	Grants and female forum for development
166	Uganda	ugandan	2019-01-01	Senior level	Research	14	Degree		$100	10	Currently married	Joint family	6	5	No		4	No	30	Does not support at all		No	1	0	2	No	1	1	2	1	1	5	1	1	1	5	5	Yes	No	Yes	No	No	No	Yes	Yes	No	poverty	working 18 hours
167	United States	Philippines	2019-01-01	Senior level	Research, Clinical work	10	PhD, MHSS RN DCOMM	3	80000	12	Currently married	Joint family	1	0	Yes	3	0	Yes	12	Helps in outdoor household activities (Ex grocery shopping, bills), Helps in indoor household activities (Ex Cooking, laundry, cleaning)		Yes, a senior female mentor, Yes, a senior male mentor	20	4	10	Yes	4	4	4	4	4	4	4	4	4	4	4	Yes	No	Yes	No	Yes	No	Yes	Yes	No	maternity leave, child care support, gender bias	family and friends support
168	Japan	indonesia	2019-01-01	Mid level	Research, Administration	10	PhD	1	2000	10	Currently married	Nuclear family	1	1	Yes	3	1	Yes	10	Helps in outdoor household activities (Ex grocery shopping, bills)		Yes, a senior female mentor	5	1000000	5	No	5	3	5	3	3	3	3	5	3	3	5	No	Yes	Yes	No	Yes	Yes	Yes	Yes	Yes	balance between work and family	flexible working time
169	Vietnam	Vietnamese	2019-01-01	Senior level	Teaching, Research	7	PhD		600	10	Never married	Living alone	0		Yes	0	0			Not applicable		Yes, a senior female mentor, Yes, a senior male mentor	2	2	1	No	2	1	5	4	5	5	3	1	1	4	5	No	Yes	No	Yes	No	Yes	Yes	Yes	Maybe	family	passion
170	India	Indian	2019-01-01	Senior level	Research	15	PhD	PhD	1100	10	Never married	Living alone	0		No		0			Not applicable		No	25	0	1	Yes	3	2	3	4	4	1	5	5	5	1	4	No	No	Yes	No	No	Yes	No	Yes	Yes	Gender biasness	Recruit gender-balanced review and speaker selection committees
171	Mozambique	Mozambican	2019-01-01	Mid level	Teaching, Research, Administration	13	PhD		2000	10	Currently married	Nuclear family	2	3	Yes	2	0	Yes	12	Helps in outdoor household activities (Ex grocery shopping, bills), Emotionally supportive of my academic dreams and endavours. Stays with our children (with the suppoty of a baby sitter and my extended family) when I trvael for work including long term fellowships.	Emotional supportive and willing to take care of the household and family so that i pursue my academic endavours	No	10	7	3	Yes	3	2	3	5	4	2	3	2	2	1	3	No	Yes	Yes	Yes	No	Yes	No	Yes	Maybe	Gender stereotype	Work hard, constantly give visibility to their work and be non-conforming (outrageous)
172	India	Indian	2019-01-01	Mid level	Teaching, Research	10	PhD		1200	16	Currently married	Nuclear family	2	7	Yes	1	0.5	No	10	Helps in outdoor household activities (Ex grocery shopping, bills)		No	20	3	1	Yes	1	4	1	3	3	3	2	3	3	4	3	Yes	No	Yes	No	No	Yes	Yes	Yes	No	Family	Balance between kids and family.
173	Namibia	Namibian	2019-01-01	Senior level	Teaching, Research	4	PhD	2	2530	11	Currently married	Nuclear family	1	1 month	Yes	1	0	Yes	5	Helps in outdoor household activities (Ex grocery shopping, bills), Helps in indoor household activities (Ex Cooking, laundry, cleaning)		Yes, a senior female mentor	18	3	1	Yes	4	3	4	3	3	1	3	1	3	1	1	No	Yes	Yes	No	No	Yes	No	Yes	Maybe	Constantly proving yourself to the male counterpart due to being undermined	Growing a thick skin, networking and having good collaborations
174	Nigeria	Nigeria	2019-01-01	Mid level	Research	2	Master of Science	4	300	7	Never married	Nuclear family	0	0	Yes	3	2	Yes	2	Does not support at all		Yes, a senior male mentor	1	0	0	Yes	3	2	2	2	2	2	4	3	3	3	4	No	Yes	Yes	No	No	Yes	No	Yes	Yes	Lack of time	Dedication
175	Morocco	Moroccan	2019-01-01	Junior level	Teaching, Research	2	PhD	Engineering Degree	100 (Not constent income)	5	Never married	Joint family	0	NA	Yes	3	0	No	0	Not applicable		No	8	0	2	Yes	2	4	3	3	3	4	3	3	3	3	3	Yes	Yes	No	No	No	Yes	Yes	Yes	Yes	Recognition as fruitful mind and as person capable of making progress in science. I had to prove myself as a worthy candidate as a scientist more than my male fellows. In meetings, female scientists are usually given a secretary tasks (taking notes, making a report, sending mails to the team ...) and there opinion is not taking seriously as their male fellows how have the same age and work experi…	I think female scientists should create a joined force and a union to speak for their rights and to be heard at the university (sometimes decisions are taking in those meetings without the knowledge of other faculty members). For example, I noticed that male fellows always having gatherings and coffee meetings outside the campus and they discuss issues and get a united front, as for female scient…
176	Pakistan	Pakistani	2019-01-01	Senior level	Teaching, Research	10	PhD	nil	900	7	Currently married	Nuclear family	2	9	Yes	3	30	No	13	Helps in outdoor household activities (Ex grocery shopping, bills), Helps in indoor household activities (Ex Cooking, laundry, cleaning)	children Studying	No	21	2	0	Yes	2	2	2	2	2	3	4	4	4	4	2	Yes		Yes	No	No	Yes	Yes	Yes	Maybe	discrimination	female friendly environment
177	Egypt	Egypt	2019-01-01	Mid level	Research	7	PhD	internship in the Netherland	1000	8	Never married	Joint family	0		Yes		0	No		Im still single	my mother and sisters	Yes, a senior female mentor	1	1	2	No	4	4	2	1	1	2	5	2	5	2	3	No	Yes	Yes	No	Yes	Yes	Yes	Yes	Maybe	The nature of culture in the developing country and negative effect from the family and society which make a burden for female scientist to get marry and child early and neglect anything else.	Teach and support from their family and society since childhood through the schools and media and about their role in the development and production and this will reflect on themselves at the first and family and society.
178	India	Indian	2019-01-01	Mid level	Teaching, Research, Administration, Clinical work	4	MD	Nil	1100	7	Divorced	Nuclear family	0	0	Yes	0	0	No	0	Not applicable		No	4	2	1	Yes	1	4	2	1	3	4	4	2	3	2	1	No	No	Yes	No	No	No	Yes	Yes	Maybe	Self under estimation	Self confidence
179	Nigeria	Nigeria	2019-01-01	Senior level	Teaching	4	MD	2	300	8	Currently married	Nuclear family	3	3	Yes	3	0	Yes	10	Helps in indoor household activities (Ex Cooking, laundry, cleaning)	Little financial contribution	Yes, a senior male mentor	4	0	3	Yes	4	4	5	2	5	5	4	1	1	3	3	No	Yes	Yes	No	Yes	Yes	Yes	Yes	Yes	Gender issues	Gender discrimination
180	India	Indian	2019-01-01	Mid level	Teaching, Research	1	MD	PG Diploma in Geriatric Medicine	830	8	Currently married	Nuclear family	2	2 years 1 month	No	0	1.5	Yes	5.5	Helps in outdoor household activities (Ex grocery shopping, bills), Helps in indoor household activities (Ex Cooking, laundry, cleaning)		Yes, a senior female mentor, Yes, a senior male mentor	1	1	1	Yes	3	1	3	4	4	3	2	4	3	3	3	No	No	No	No	No	Yes	Yes	Yes	Maybe	Children	Freelancing
181	Tanzania	Kenya	2019-01-01	Mid level	Teaching, Research	6	PhD	3	3000	8	Currently married	Nuclear family	1	5 years	Yes	3	3	Yes	10	Helps in outdoor household activities (Ex grocery shopping, bills)		Yes, a senior female mentor, Yes, a senior male mentor	>10	0	1	Yes	4	2	2	3	3	3	3	3	3	3	3	No	Yes	Yes	No	No	Yes	Yes	Yes	Maybe	being decided for without prior consultation	focus on your deliverables
182	India	Indian	2019-01-01	Senior level	Research	18	MD		NA	8	Divorced	Three generation family	2	16	No		8	Yes	10	Helps in outdoor household activities (Ex grocery shopping, bills)		Yes, a senior female mentor	20	3	9	No	1	5	1	4	2	5	4	4	1	5	1	Yes	Yes	Yes	Yes	No	No	Yes	Yes	No	No support at work or home	Other family and colleagues
183	India	Indian	2019-01-01	Junior level	Teaching, Research	3	MD	DNB	1100	9	Currently married	Nuclear family	1	8 years	Yes	1.5	4	No	10	Helps in outdoor household activities (Ex grocery shopping, bills), Helps in indoor household activities (Ex Cooking, laundry, cleaning)		Yes, a senior female mentor	7	0	1	Yes	4	2	4	5	4	3	4	5	4	4	3	No	No	No	No	Yes	Yes	Yes	Yes	Maybe	Balancing personal and professional life	Spend time on hobbies
184	India	Indian	2019-01-01	Senior level	Teaching, Research, Administration	12	MD	nil	1331	6	Currently married	Nuclear family	2	16	Yes	6	6	No	22	Helps in outdoor household activities (Ex grocery shopping, bills)	Assisted by maid for cooking and cleaning	No	17	0	1	Yes	3	1	2	1	1	1	5	3	5	3	3	No	No	Yes	No	Yes	Yes	Yes	Yes	Maybe	motivation, criticism	Self driven, Balancing career and family
185	United States	Canadian and American	2019-01-01	Junior level	Teaching, Research	10	PhD		7500	9.5	Currently married	Nuclear family	2	1	Yes	1.5	0.5	No	14	Helps in outdoor household activities (Ex grocery shopping, bills)		Yes, a senior female mentor	21	4	1	Yes	4	4	3	3	3	5	4	2	5	4	2	Yes	Yes	Yes	No	No	No	Yes	Yes	Yes	Different expectations and support for males	Perseverance
186	Austria	Pakistani	2019-01-01	Mid level	Teaching, Research	8	PhD, Postdoc		4000	8	Currently married	Nuclear family	0	0	Yes	3	0	No	6	Helps in outdoor household activities (Ex grocery shopping, bills), Helps in indoor household activities (Ex Cooking, laundry, cleaning)		No	12	2	2	Yes	5	4	5	2	2	4	4	4	2	2	4	No	Yes	No	No	No	Yes	Yes	Yes	Maybe	with in the institute: It is difficult to convince bosses for availing opportunities and facilities from inside the institute such as hardware equipment (e.g., workstations etc.) Outside the institute: It has become extremely difficult to relocate due to physical exertion required in moving house furniture/home appliances. Especially living in European societies has made it terribly difficult to …	Labor/taxi/in-house (near or inside institute) accommodation facilities should be available especially to facilitate female scientists living alone to pursue their career in abroad.
187	India	Indian	2019-01-01	Junior level	Teaching, Research	5	MD	1	1000	9	Currently married	Three generation family	0		Yes	6	0	No	4	Moral support to pursue work	moral support to pursue work and career related goals is given however, there is no active involvement in household activities to help ease them in fulfilling work goals.	Yes, a senior female mentor, Yes, a senior male mentor	2	0	2	Yes	1	4	2	3	3	5	3	2	4	5	2	Yes	No	Yes	No	Yes	Yes	No	Yes	No	I'm yet to have a child and would like to plan on having one but I have postponed that due to work deadlines, comments by colleagues on how they feel they have to shoulder our responsibilities when we take maternity leave and adjusting to spouse's work schedule.	Developing groups of women scientists who can empower and support one another will help women understand that they are not alone in this struggle.
188	India	Indian	2019-01-01	Mid level	Teaching	17	MD		2700 DOLLARS	7	Currently married	Nuclear family	1	15	Yes	6	1	Yes	19	Helps in outdoor household activities (Ex grocery shopping, bills)		Yes, a senior female mentor	3	0	0	Yes	5	2	3	3	3	3	3	3	3	3	3	No	No	No	No	No	Yes	Yes	Yes	Maybe	MAINTAINING BALANCE BETWEEN WORK AND FAMILY	HAVE GOOD SUPPORT FROM SPOUSE
189	Philippines	Filipino	2019-01-01	Senior level	Teaching, Research, Administration	15	Ed.D	None	1000	9	Currently married	Nuclear family	1	9	Yes	2	0	No		Irregular child support	Child support only for subsistence	Yes, a senior male mentor	8	5	3	Yes	5	4	4	5	5	5	3	5	5	4	2	No	No	Yes	No	No	Yes	No	Yes	Yes	Taking care and guiding my my son while also taking care of work. Especially when my child is not feeling well or well or hospitalised.	Spend time at home or anywhere with my son.
190	Jordan	jordanian	2019-01-01	Mid level	communication and outreach	8	Bs		1000	8	Divorced	Nuclear family	0	0	Yes		0	No	1	Does not support at all		No	0	0	1	No	3	3	3	3	3	2	2	3	3	3	3	No	No	Yes	No	No	Yes	Yes	Yes	Maybe	time , money	time framing
191	Taiwan	Taiwan	2019-01-01	Junior level	Teaching, Research, Administration	6	PhD		2000	9	Never married	Living alone	0		Yes	1.5	0	Yes		Helps in outdoor household activities (Ex grocery shopping, bills), Helps in indoor household activities (Ex Cooking, laundry, cleaning)		Yes, a senior male mentor	8	3	3	Yes	3	4	3	4	4	2	3	2	3	4	2	No	Yes	Yes	No	No	Yes	Yes	No	Maybe	In my country, when I finished my PhD, I am already at my 30s, when I got a tenure-track academic job, I am over 35, just starting my career. The right Timeand chance to get married and pregnant is a challenge for me.	Leave this academic career maybe
192	Malaysia	Malaysian	2019-01-01	Mid level	Research, Safety Officer, Safety speaker	2	PhD	Diploma, Bachelor, MBA	N/A	8	Separated	Joint family	0	n/a	Yes	2	2	No	5	Helps in outdoor household activities (Ex grocery shopping, bills), Helps in indoor household activities (Ex Cooking, laundry, cleaning), Motivation support		Yes, a senior male mentor	4	0	1	No	2	4	4	4	3	2	5	5	4	5	1	No	No	Yes	No	Yes	No	No	Yes	Maybe	Limited resources, some organizations prefer male than female	Feminism and equality
193	India	indian	2019-01-01	Mid level	Teaching, Research, Clinical work	5	MD	DNB	1000	6	Currently married	Joint family	2	2	Yes	0	2	No	10	Helps in outdoor household activities (Ex grocery shopping, bills)		No	4	0	2	No	5	1	3	1	3	4	4	3	1	2	4	No	Yes	No	No	No	Yes	Yes	No	Maybe	balancing work and family	"being here and now" weather at work or home
194	Egypt	Egyptian	2019-01-01	Mid level	Research	18	PhD		368	8	Never married	Joint family	0	0	No		0			I'm not married so I've no partner		No	30	1	3	Yes	2	5	2	3	4	3	3	2	3	3	2	Yes	Yes	Yes	No	No	No	No	Yes	Maybe	More chances were provided to males scientists than females to gain money and to join highly paid projects.	International support to them will be more helpful
195	India	Indian	2019-01-01	Mid level	Teaching	15	MD	2	2500	8	Divorced	Living alone	0		Yes	6	1	No	0	Not applicable	Moral support from maternal family	Yes, a senior male mentor	15	3	2	Yes	1	3	3	4	3	3	3	4	3	5	1	Yes	No	Yes	No	Yes	Yes	Yes	Yes	No	Absolute lack of appropriate mentors, resources and discrimination based on gender, caste & religion	Ignore
196	Kenya	Kenyan	2019-01-01	Mid level	Research	4	MA in Development Studies	1. BA in Social Sciences( Sociology and Political Science). 2. Diploma in Project Management.	800	10	Never married	Nuclear family	4	19	Yes	4	2	No		Not applicable		Yes, a senior male mentor	5	3	6	No	5	4	3	3	3	5	5	3	5	1	3	Yes	No	Yes	No	No	No	Yes	Yes	Yes	Progression in careers	Create awareness and changing the structural dynamics on the importance on synergy and exercising the full potential of women in the workplace
197	Uganda	Ugandan	2019-01-01	Senior level	Research	14	MD		100$	10	Currently married	Joint family	5	26	Yes		14	No		Does not support at all		Yes, a senior female mentor	1	0	2	No	1	1	5	1	1	1	1	1	5	5	1	Yes	Yes	Yes	No	Yes	No	Yes	Yes	No	poverty	conferences
198	India	Indian	2019-01-01	Mid level	Administration, Clinical work	6	MD	1	800	8	Currently married	Three generation family	1	4	Yes	6	1	No	6	Helps in outdoor household activities (Ex grocery shopping, bills), Helps in indoor household activities (Ex Cooking, laundry, cleaning)		Yes, a senior female mentor, Yes, a senior male mentor	2	0	1	Yes	4	3	4	5	4	3	3	5	2	3	4	No	No	Yes	Yes	No	Yes	Yes	No	No	Lack of work home balance due to lack of time	Flexible working hours
199	India	Indian	2019-01-01	Mid level	Teaching, Research, Clinical work	1	MD	2	700	7	Never married	Nuclear family	0	Not applicable	Yes	6	0	Yes	0	Not applicable		Yes, a senior male mentor	2	1	2	No	4	3	3	2	2	3	4	3	3	3	5	No	No	Yes	No	No	Yes	Yes	Yes	Yes	To be able to be fairly treated like males and people feel we are incapable of certain jobs	Dedication to work and Yoga
200	Uganda	Ugandan	2019-01-01	Mid level	Research	20	MD		100$	11	Divorced	Living alone	2	27	No		10	No		Helps in outdoor household activities (Ex grocery shopping, bills)		Yes, a senior female mentor	0	0	2	Yes	5	4	4	3	5	3	2	1	1	5	1	Yes	No	Yes	No	Yes	No	No	Yes	Yes	poverty	attending conferences
201	Uganda	Ugandan	2019-01-01	Junior level	Research	5	MD		50$	11	Never married	Living alone	2	5	Yes		0			Not applicable		Yes, a senior female mentor	0	0	0	Yes	1	1	5	5	5	5	1	5	1	5	1	Yes	No	Yes	No	Yes	No	Yes	Yes	Yes	poverty	Allowing Africans to attend such conferences
202	India	Indian	2019-01-01	Junior level	Clinical work	6	MD	DNB PGDHHM PGPHN MNAMS	1087	8.5	Currently married	Nuclear family	1	3	Yes	3	0.5	Yes	9	Helps in outdoor household activities (Ex grocery shopping, bills), Helps in indoor household activities (Ex Cooking, laundry, cleaning)	Emotional support	No	7	0	1	No	4	3	3	3	4	2	5	5	4	2	3	No	Yes	No	No	No	Yes	No	No	No	Taking care of personal life	Not taking anything personally
203	India	Indian	2019-01-01	Junior level	Teaching, Research, Clinical work	6	MD	2	680	8	Currently married	Nuclear family	0		Yes	6	0	No	7	Helps in outdoor household activities (Ex grocery shopping, bills), Helps in indoor household activities (Ex Cooking, laundry, cleaning)		No	3	0	3	Yes	1	5	3	1	5	1	3	1	5	1	1	No	No	Yes	Yes	Yes	No	Yes	Yes	No	Equality	Always trying to be better than their male counterparts in order to get the same amount of recognition
204	Swaziland	Swazi	2019-01-01	Mid level	shop assistant	5	certificate	1	E900.00	8	Never married	Joint family	0	0	Yes	0	0	Yes	5	Does not support at all	Insurance	Yes, a senior female mentor, Yes, a senior male mentor	10	700	9	No	3	3	3	3	3	3	3	3	3	3	3	No	Yes	No	Yes	Yes	Yes	No	Yes	Yes	Too much thinking	Perseverance
205	Nigeria	Nigerian	2019-01-01	Senior level	Teaching, Research	21	PhD	Two	420	10	Currently married	Living alone	2	17	Yes	3	10	Yes	19	Not applicable		No	15	5	3	Yes	3	2	3	3	3	3	3	3	5	3	3	No	Yes	Yes	No	Yes	Yes	Yes	Yes	Yes	Family responsibilities	spousal support
206	Japan	Indonesian	2019-01-01	Mid level	Research	6	PhD	1	1000	8	Currently married	Nuclear family	1	1	Yes	12	1	Yes	10	Helps in outdoor household activities (Ex grocery shopping, bills)		Yes, a senior female mentor	10	2	3	No	5	1	5	1	3	5	5	3	3	3	5	No	Yes	No	No	No	Yes	No	Yes	Yes	balancing family time and work	find suitable working environment
207	USA	USA	2019-01-01	Senior level	Teaching, Research, Administration	22	PhD	MS, BS	240000	11	Currently married	Nuclear family	2	15	Yes		0	Yes	21	Helps in outdoor household activities (Ex grocery shopping, bills), Helps in indoor household activities (Ex Cooking, laundry, cleaning)		Yes, a senior female mentor, Yes, a senior male mentor	204	19	3	Yes	5	3	4	4	4	5	3	2	4	2	3	Yes	Yes	Yes	Yes		No	Yes	Yes	Yes	Equality in salary and opportunity for advancement	Working days at home
208	Tanzania	Tanzanian	2019-01-01	Mid level	Teaching, Research	9	PhD		1500	9	Currently married	Three generation family	0		Yes	3	0	No	8	Helps in outdoor household activities (Ex grocery shopping, bills)		Yes, a senior male mentor	5	5	0	Yes	3	5	2	5	5	3	3	4	4	4	2	Yes	No	Yes	No	No	Yes	No	Yes	Yes	Trust and funding. Most institutions are led by male scientists they don’t trust female scientists can work on their own and deliver.	Work hard and trust in ourselves that we have same capacity and understanding as our colleagues.
209	United states	Us	2019-01-01	Junior level	Teaching, Research	7	PhD		8000	8	Separated	Three generation family	2	7	Yes		1	No	25	Does not support at all, He helps but doesn’t have a normal job. No support means he does not support my job	He takes care of the kids and does some house stuff	Yes, a senior female mentor, Yes, a senior male mentor	20	2	3	Yes	3	2	4	4	3	3	2	4	5	5	3	Yes	Yes	No	No		No	Yes	No	No	Ridiculous work expectations	Giving up on trying to be perfect
210	Kenya	Kenyan	2019-01-01	Junior level	Research	2	Msc	Certificates in marketing and computer literacy	300	10	Currently married	Nuclear family	0		No		0	No	8	Helps in outdoor household activities (Ex grocery shopping, bills), Helps in indoor household activities (Ex Cooking, laundry, cleaning)		Yes, a senior male mentor	4	1	1	Yes	5	1	5	5	5	1	4	3	3	1	4	No	No	Yes	Yes		Yes	Yes	Yes	No	Having to prove that we can stand harsh terrains and working conditions that men can easily stand. Having to prove that your journey up the ladder is out of your own hard work and is in no way related to your gender	Having fellow women to look up to
211	Uganda	Uganda	2019-01-01	Mid level	Research	5	MD		100	12	Currently married	Joint family	5		No	2	1	No		Does not support at all		No	0	0	2	Yes	1	1	1	1	5	5	1	1	1	4	1	Yes	No	Yes	Yes	Yes	No	Yes	Yes	Yes	poverty	attending workshops and conferences
212	India	Indian	2019-01-01	Junior level	Teaching, Research	2	MD	DNB Community Medicine, Postgraduate diploma in Epidemiology, Diploma in Health and Family Welfare Management	830	8	Currently married	Nuclear family	0		Yes	6	0	No	3	Helps in outdoor household activities (Ex grocery shopping, bills), Helps in indoor household activities (Ex Cooking, laundry, cleaning)		Yes, a senior male mentor	2	0	2	No	2	4	2	3	3	3	4	5	3	3	1	No	No	No	No	No	Yes	Yes	Yes	No	Taking break from education and work, compromising type of work and salary	Spouse and family support, Maternity leave, Better HR policies
213	Nigeria	Nigerian	2019-01-01	Senior level	Teaching, Research, Administration, Clinical work	6	MD, PhD		5000	8	Currently married	Nuclear family	3	4	Yes	3	0.5	No	20	Helps in outdoor household activities (Ex grocery shopping, bills), Helps in indoor household activities (Ex Cooking, laundry, cleaning)		Yes, a senior male mentor	2	0	5	No	2	3	3	2	2	2	4	3	4	2	3	Yes	Yes	Yes	No	Yes	Yes	No	Yes	Yes	Inequality	Determination
214	Pakistan	Pakistani	2019-01-01	Mid level	Teaching, Research	7	PhD		1000	9	Never married	Joint family	0		Yes	2	0	No	0	Not applicable		Yes, a senior male mentor	50	3	2	Yes	2	3	1	4	4	4	5	5	4	4	1	No	No	Yes	No	No	No	No	Yes	Maybe	the hurdles put forward by male as well as senior Female scientists are there in case of supply of chemicals and access to equipment. Unfortunately, senior female scientist are more jealous from junior females than males and make it difficult for them to work properly.	Women should have faith in themselves to be able to do what they want and be confident always irrespective of all the hurdles.
215	India	Indian	2019-01-01	Mid level	Teaching, Research, Clinical work	6	MD		1500	9	Currently married	Nuclear family	0		Yes	6	0	Yes	7	Helps in outdoor household activities (Ex grocery shopping, bills)		Yes, a senior male mentor	29	3	4	Yes	5	2	4	3	4	5	4	3	3	4	2	No	No	Yes	No	No	Yes	Yes	Yes	Maybe	Managing personal and professional life	Having a good mentor
216	Bangladesh	Bangladeshi	2019-01-01	Mid level	Research, Clinical work	14	MD, Fellow of College of Physician or Surgeon(FCPS) equivalent to PhD		1700	11	Currently married	Nuclear family	2	4	Yes	6	1	No	21	Helps in outdoor household activities (Ex grocery shopping, bills), Helps in indoor household activities (Ex Cooking, laundry, cleaning)	in research and education	Yes, a senior male mentor	6	0	1	Yes	2	3	2	5	5	1	1	5	2	4	2	No	No	Yes	No	Yes	Yes	Yes	Yes	No	Extra time to work place	Compromise family time for research work. Aloof social and familial usual gathering for the sake of official responsibilities.
217	Mongolia	Mongolian	2019-01-01	Senior level	Teaching	11	PhD	occupational medicine	500	8	Currently married	Nuclear family	4	2	Yes	24	1	No	20	Helps in outdoor household activities (Ex grocery shopping, bills), Helps in indoor household activities (Ex Cooking, laundry, cleaning)		Yes, a senior female mentor	32	2	2	Yes	3	4	3	5	4	2	3	5	4	4	4	No	No	Yes	No	No	No	Yes	Yes	Yes	financial support	family
218	Germany	Spanish	2019-01-01	Mid level	Industry	8	PhD		3000	4	Currently married	Nuclear family	2	1	Yes	12	2	No	9	Helps in outdoor household activities (Ex grocery shopping, bills), Helps in indoor household activities (Ex Cooking, laundry, cleaning)		No	50	1	0	Yes	2	3	4	2	2	4	5	2	4	4	4	No	Yes	No	No	No		Yes	No	Yes	For those in academia: promotion mechanisms are hampered by the dismal job situation. Few jobs that require many personal sacrifices, such as frequently moving and enduring instability. Under those circumstances, females are more likely to drop out in pursue of more stable careers.	Seek help from mentors, identify what's needed from them in order to advance one's career. Quickly progress through the PhD, postdoc stages in search of a permanent or tenure-track job before getting lost in "postdoc limbo". Supportive partner that agrees to try dual-couple-hires (i.e. that doesn't put his career above hers, but works towards finding employment for both as a "package").
219	Netherlands	Austrian	2019-01-01	Junior level	Teaching, Research, Administration	4	PhD	BSc	4800	8	Currently married	Nuclear family	2	4	Yes	1	2	Yes	9	Helps in outdoor household activities (Ex grocery shopping, bills), Helps in indoor household activities (Ex Cooking, laundry, cleaning)		Yes, a senior female mentor	8	3	5	Yes	2	5	4	4	4	4	2	2	2	5	4	No	Yes	Yes	No	No	No	Yes	Yes	No	lack of moral support, genius cult favors men, some disrespectful female secretaries (some only respect men in professor roles, not women, and don't provide the same support)	talk to other female scientists ahead, have a strong male mentor in the field who believes in ones talent
220	Egypt	Egyptian	2019-01-01	Mid level	Teaching, Research	13	PhD		1000	7.5	Currently married	Nuclear family	0		Yes	3	0	No	6	Helps in indoor household activities (Ex Cooking, laundry, cleaning)		Yes, a senior female mentor	10	2	1	Yes	4	3	2	4	4	3	1	2	1	3	3	No	Yes	Yes	Yes	Yes	Yes	Yes	Yes	Yes	maternaty	allow to work from home
221	UK	British	2019-01-01	Senior level	Professor: teaching, research, management	15	PhD		10000	9	Currently married	Nuclear family	2	7	Yes	6	0.2	Yes	15	Biased question: shared household responsibilities	Biased question: all household responsibilities are shared	No	54	20	10	No	3	5	2	2	3	2	5	1	3	1	3	Yes	Yes	Yes	No	Yes	No	Yes	No	No	Discrimination and bias	Leaving science for a career where they will be treated better.
222	Argentina	Argentinan	2019-01-01	Junior level	Teaching, Research	6	PhD	1	533	8	Never married	Nuclear family	1	3	Yes	6	1	Yes	9	Helps in outdoor household activities (Ex grocery shopping, bills), Helps in indoor household activities (Ex Cooking, laundry, cleaning)		Yes, a senior female mentor	5	3	2	Yes	5	5	5	4	4	2	4	1	4	4	3	No	Yes	Yes	No	No	Yes	Yes	Yes	Maybe	recognition in the present and in the past	.
223	Argentina	Argentinian	2019-01-01	Senior level	Research	30	PhD		1000	10	Currently married	Nuclear family	1	24	Yes	3	3	No	25	Helps in outdoor household activities (Ex grocery shopping, bills), Helps in indoor household activities (Ex Cooking, laundry, cleaning)		Yes, a senior male mentor	27	5	2	Yes	4	2	4	4	3	2	3	2	4	1	3	No	Yes	No	No	No	Yes	Yes	Yes	Yes	A successful science career is difficult to carry out with a family	Be very focused during work hours
224	Argentina	Argentina	2019-01-01	Senior level	Teaching, Management	23	PhD	3	3000	9	Currently married	Three generation family	2	19	Yes	3	2	Yes	28	Helps in outdoor household activities (Ex grocery shopping, bills), Helps in indoor household activities (Ex Cooking, laundry, cleaning)		Yes, a senior male mentor	13 (+over 100 technical reports)	5	2	Yes	3	4	1	3	3	4	3	2	4	3	2	Yes	No	Yes	No	Yes	No	Yes	Yes	No	Evaluations that do not take into account child bearing years. Travel. Male culture in organizations (boys' club)	There is no coping that can compensate for disadvantages. But organization among women and networking help.
225	Netherlands	Dutch	2019-01-01	Junior level	Research	1	MSc, am a phd student		2500	8	Never married	Living alone	0		Yes	4	0			Not applicable		No	1	0	5	Yes	5	2	5	1	3	3	3	1	3	1	4	No	Yes	No	No	No		No	Yes	Yes	I don't know, though I am skeptical of all claims that it has to do with maternity and other straight-people concerns, because if that were the case than the fraction of lesbian and childless women in science would be much higher than in the rest of society, which I don't think it is. My personal biggest challenge is not feeling at home among scientists.	Haha if only I knew.
226	Pakistan	Pakistani	2019-01-01	Mid level	Teaching	5	PhD		600	5	Never married	Living alone	0		Yes	3	0			Not applicable		No	8	4	2	Yes	5	2	3	5	4	5	5	5	4	4	3	No	Yes	Yes	No	Yes	Yes	Yes	Yes	Yes	managing family with job	work for short working hours
227	Argentina	Argentine	2019-01-01	Senior level	Teaching, Research	22	PhD	Magister in Psychology	1000	8	Currently married	Nuclear family	2	18	Yes	3	2	Yes	30	Helps in indoor household activities (Ex Cooking, laundry, cleaning)		Yes, a senior male mentor	5	2	0	Yes	1	4	1	3	3	4	2	3	3	4	1	Yes	Yes	Yes	No	Yes	Yes	Yes	Yes	No	glass roof. The believe that women are less intelligent than men. Mansplaining	Working together with other women. Political decision about equality
228	Finland	Finland	2019-01-01	Senior level	Teaching, Research, Administration	19	PhD, Docent		4600	9	Currently married	Nuclear family	2	14	Yes	10	2	No	27	Helps in outdoor household activities (Ex grocery shopping, bills), Helps in indoor household activities (Ex Cooking, laundry, cleaning)		Yes, a senior male mentor	61	6	3	Yes	5	1	4	4	2	1	5	2	5	2	2	Yes	Yes	Yes	No	No	No	No	Yes	Yes	Finding the balance between work and home	Finding support outside work
229	Finland	Finnish	2019-01-01	Senior level	Teaching, Research	30	PhD	docentship	About 3000 without taxes	9	Never married	Living alone	0		Yes	12	0			no partner	no partner	Yes, a senior male mentor	70	10	3	Yes	3	1	3	4	3	3	3	1	3	1	4	No	Yes	Yes	No	No	Yes	No	Yes	Maybe	Cannot tell. But some of the "pakollinen" statements above were not suitable for persons without a partner. I selected 3 in those cases. Then, even that males have equal salary from the same position, they tend to get selected to higher positions more often than women.	Not one strategy. We are all individuals and different.
230	Finland	Finnish	2019-01-01	Senior level	Teaching, Research, Administration	20	PhD	1	4700	9	Currently married	Nuclear family	0		Yes		2	No		Helps in outdoor household activities (Ex grocery shopping, bills), Helps in indoor household activities (Ex Cooking, laundry, cleaning)		No	29	10	2	Yes	5	1	5	4	5	1	4	1	5	1	5	No	Yes	Yes	No	No	Yes	Yes	Yes	Yes	Difficult to get leadership positions	Women networking
231	United States	American (US)	2019-01-01	Junior level	Research, Clinical work	4	PhD, DVM	1	2350	10	Never married	Living alone	0	not applicable	No	0	0	No	0	Not applicable, I live with housemates		Yes, a senior female mentor, Yes, a senior male mentor	8	2	1	Yes	2	4	2	5	5	3	3	4	4	2	5	Yes	Yes	Yes	No	No	No	Yes	Yes	No	Progressing beyond a post doc to a faculty position and then getting the support once in a faculty position to develop their career. Also, pay inequity in that context . I have put my personal life on hold during this process and know others that feel a similar way, both by choice and because partners aren't necessarily willing to hang in there for the windfalls of academia and where you might ha…	Having a mentor that will advocate and push for them aggressively. I do not have this and I am not sure it's the best route for academia or individuals, but it is what will get you ahead in your career, most quickly. That is why I suggest it is a coping strategy. Thank you for doing this study/survey. I think it is really important.
232	Kenya	Kenyan	2019-01-01	Mid level	Research, Clinical work, Program implementation	9	MD	1	4000	10	Currently married	Nuclear family	2	2	Yes	3	0.5	No	4	Helps in outdoor household activities (Ex grocery shopping, bills)		No	8	3	0	Yes	4	1	4	4	5	3	3	3	2	1	3	No	No	Yes	No	Yes	Yes	Yes	Yes	No	Balancing work and family responsibilities	I'm not sure
233	Kenya	Kenyan	2019-01-01	Mid level	Research	7	MD	Masters in Psychiatry	3000	8	Currently married	Nuclear family	2	3	Yes	3	0	Yes	14	Helps in outdoor household activities (Ex grocery shopping, bills), Helps in indoor household activities (Ex Cooking, laundry, cleaning)		Yes, a senior female mentor	5	3	2	Yes	3	4	2	3	4	4	2	3	3	4	4	Yes	Yes	Yes	No	No	No	Yes	Yes	No	Making a choice whether to pursue out of country Training and education opportunities over staying in country with family. Especially if husband has a good career and earns more.	Having female mentors who are supportive and give objective advice.
234	Morocco	Morrocan	2019-01-01	Senior level	Teaching, Research	10	PhD		1300	8	Divorced	Joint family	1	4	Yes	3	1	Yes		Not applicable		Yes, a senior female mentor	0	1	2	Yes	1	2	2	3	3	3	3	3	3	3	2	No	Yes	Yes	No	No	Yes	No	Yes	Maybe	research	active support from spouse/partner when there is need to stay late at work, travel for conference etc, making use of childcare centres close to the workplace (i.e. day care) and annual leave respectively are very effective in coping with family- work responsibilities effects on their academic careers.
235	Finland	Finnish	2019-01-01	Senior level	Teaching, Research	25	PhD	1	5100	8	Currently married	Nuclear family	0		Yes	9	0	No		Helps in outdoor household activities (Ex grocery shopping, bills), Helps in indoor household activities (Ex Cooking, laundry, cleaning)		No	42	19	1	Yes	3	1	3	1	5	1	5	2	2	1	3	Yes	Yes	No	No			Yes	No	No	Old attitudes still exist in both women and men. Women are not encouraged to have demanding careers.	I have no idea?
236	Finland	Finnish	2019-01-01	Junior level	Research	4	PhD student (Master of Science)	0	2280 (grant)	8	Never married	Living alone	0		Yes		0			Not applicable		Yes, a senior female mentor	1	6	2	Yes	5	1	3	2	3	3	4	1	3	1	5	No	Yes	No	No		Yes	No	Yes	Maybe	funding	i don't know
237	Argentina	Argentina	2019-01-01	Senior level	Executive management	23	PhD	2	3000	10	Currently married	Three generation family	2	19	Yes	3	2	Yes	28	Helps in outdoor household activities (Ex grocery shopping, bills), Helps in indoor household activities (Ex Cooking, laundry, cleaning)	I believe that framing the question as "help" is already assuming an inequality in care work. Being responsible for care work is the major burden for women.	Yes, a senior male mentor	60	5	2	Yes	3	4	2	3	3	4	3	3	4	1	2	No	Yes	Yes	No	Yes	No	Yes	Yes	Maybe	Biases that imply that at work it should be noticed that you have a family and with your family it should not be noticed that you work.	Female scientists have to organize and support each other. Have a network in and outside their place of work.
238	India	Indian	2019-01-01	Mid level	Teaching, Research, Administration, Clinical work	11	MD	2	1200	9	Currently married	Three generation family	2	16	Yes	6	2	No	18	Helps in outdoor household activities (Ex grocery shopping, bills), Helps in indoor household activities (Ex Cooking, laundry, cleaning)		No	31	4	2	No	2	3	3	2	4	2	4	2	4	2	3	No	No	Yes	No	No	Yes	Yes	Yes	Yes	Lack of family support	Belief in self Family support
239	USA	USA	2019-01-01	Mid level	Research	8	PhD		100000	10	Never married	Living alone	0		Yes	1.5	0	No		Not applicable		Yes, a senior female mentor, Yes, a senior male mentor	25	3	1	Yes	4	2	4	3	5	3	4	3	3	3	3	No	Yes	Yes	No	No	No	Yes	Yes	Maybe	Gaslighting	A strong support network
240	Mongolia	Mongolia	2019-01-01	Mid level	Teaching, Research, Clinical work	10	MD	2	500	10	Never married	Living alone	0		Yes	36	0	No	5	Helps in outdoor household activities (Ex grocery shopping, bills), Helps in indoor household activities (Ex Cooking, laundry, cleaning)		No	30	2	3	Yes	2	5	3	5	4	4	3	4	3	4	2	Yes	No	Yes	Yes	Yes	Yes	Yes	Yes	No	Acceptance; inequality, work and family imbalance, lack of mentoring, and corruption: If you don't belong to formal and informal community (like relatives of stakeholder, same department with decision maker, same birth region with main body, professor etc ) with any level of stakeholder you hardly can have career development and achieve in grant or other support. It's too sad.	Supportive environment, women scientists community
241	Malaysia	Malaysian	2019-01-01	Senior level	Research	16	PhD		4000	10	Currently married	Nuclear family	2	12	Yes	2	0	No		Helps in indoor household activities (Ex Cooking, laundry, cleaning)		Yes, a senior female mentor, Yes, a senior male mentor	55	15	5	Yes	5	1	5	4	4	2	5	3	4	1	3	No	No	Yes	No	No	Yes	Yes	Yes	Yes	Balancing home and work responsibilities	Support system and transparency
242	Yemen	Yemeni	2019-01-01	Mid level	Research	12	PhD		300	6	Currently married	Nuclear family	1	7	No		0	No		Helps in outdoor household activities (Ex grocery shopping, bills)		Yes, a senior female mentor	1	0	0	No	1	5	1	3	1	5	5	5	4	3	5	No	Yes	Yes	No	No	Yes	Yes	Yes	Yes	Dr.eqbal duaqan	Supporting by the fund
243	Malaysia	Malaysian	2019-01-01	Mid level	Teaching, Research, Administration	10	PhD		2500	8	Never married	Nuclear family	0		Yes	3	1	No		Not applicable		Yes, a senior male mentor	50	5	5	Yes	5	4	4	4	4	4	4	2	4	3	4	No	Yes	Yes	No	Yes	Yes	Yes	Yes	Yes	general societal perception	peer support and good policy
244	Malaysia	Malaysian	2019-01-01	Junior level	Teaching, Research	6	PhD		2000	8	Never married	Living alone	0	0	Yes	3	0	No	0	Not applicable		No	11	6	1	Yes	4	3	2	3	3	3	3	3	3	3	3	No	Yes	Yes	No	No	Yes	No	Yes	Yes	Perception of single female scientists	Mentally prepared of such environment
245	Malaysia	malaysian	2019-01-01	Senior level	Teaching, Research	8	PhD		2000	8	Currently married	Joint family	3	7	Yes	2	1	No	14	Helps in outdoor household activities (Ex grocery shopping, bills), Helps in indoor household activities (Ex Cooking, laundry, cleaning)		No	40	10	1	Yes	5	1	3	2	2	1	5	2	4	4	3	No	Yes	No	No	No	Yes	Yes	Yes	Yes	Advancement in career. We have to split time between work & family, so very slow growth in career.	Make the choice not to over-react to stress & stay calm
246	Malaysia	Malaysian	2019-01-01	Senior level	Teaching, Research, Administration	18	PhD		3000	8	Currently married	Nuclear family	4	6	Yes	3	1	Yes		Helps in outdoor household activities (Ex grocery shopping, bills), Helps in indoor household activities (Ex Cooking, laundry, cleaning)	Emotional and financial support	Yes, a senior female mentor, Yes, a senior male mentor	126	15	1	No	4	2	4	3	3	3	4	4	3	3	3	No	No	Yes	No	Yes	Yes	Yes	Yes	Yes	Research grants and expectation from management	Support from husband, family and friends. And also bosses!
247	Malaysia	Malaysian	2019-01-01	Junior level	Research	4	PhD		2000	8	Currently married	Nuclear family	0		Yes	3	3	Yes	7	Helps in outdoor household activities (Ex grocery shopping, bills), Helps in indoor household activities (Ex Cooking, laundry, cleaning), Most of the times	He always helps me around.	Yes, a senior female mentor	10	4	2	Yes	4	3	4	2	2	3	3	2	4	3	4	No	Yes	Yes	No	Yes	Yes	Yes	Yes	Maybe	Time	Work and family balance. Supports from family.
248	Malaysia	Malaysian	2019-01-01	Junior level	Teaching, Research	2	PhD		1500	10	Never married	Living alone	0		Yes	3	0	No	15	Helps in outdoor household activities (Ex grocery shopping, bills), Helps in indoor household activities (Ex Cooking, laundry, cleaning)		Yes, a senior male mentor	25	3	2	Yes	2	3	3	4	4	2	3	1	2	2	3	No	Yes	Yes	No	No	Yes	Yes	Yes	No	Having to juggle everything	Support from family, friends, loved ones and especially bosses
249	Malaysia	Malaysian	2019-01-01	Mid level	Teaching, Research, Administration	6	PhD	BSc (Hons)	1800	8	Currently married	Nuclear family	2	3	Yes	2	0	No	10	Helps in outdoor household activities (Ex grocery shopping, bills), Helps in indoor household activities (Ex Cooking, laundry, cleaning), Helps in manning children	Help in sending and picking up kids from childcare, taking care of children (bathing, feeding and etc)	Yes, a senior male mentor	10	8	1	Yes	3	2	4	3	3	3	3	5	1	2	3	No	No	Yes	No	No	Yes	Yes	Yes	No	Being able to juggle between work (including non-work related like associations) and family	Allowing career breaks (without be able to permanently leave) for child bearing and raising (early stages). Having flexible working hours and child care in workplace
250	Malaysia	malaysian	2019-01-01	Junior level	Teaching, Research	7	PhD		1554 USD	10	Currently married	Nuclear family	3	5 months	Yes	3	3	No	12	Helps in outdoor household activities (Ex grocery shopping, bills), Helps in indoor household activities (Ex Cooking, laundry, cleaning)		Yes, a senior female mentor	15	5	3	Yes	5	4	1	3	5	1	4	5	3	1	4	No	Yes	Yes	No	No	Yes	No	Yes	Yes	balancing between works and kids	flexibility to work at home when needed
251	Malaysia	Malaysian	2019-01-01	Mid level	Research	7	PhD		3000	8	Currently married	Three generation family	1	2	Yes	3	0	Yes	8	Helps in indoor household activities (Ex Cooking, laundry, cleaning)		No	32	11	4	Yes	2	4	2	2	2	1	3	2	3	2	3	No	Yes	Yes	No	No	Yes	Yes	Yes	Yes	Juggling between family and career without being discriminated in terms of opportunities for conference, management positions etc	Having help at home. I am pregnant and have to consider hiring a helper to cope
252	Malaysia	Malaysian	2019-01-01	Mid level	Teaching, Research, Administration	10	PhD		1500	8	Currently married	Nuclear family	3	6	Yes	3	0	Yes	18	Helps in outdoor household activities (Ex grocery shopping, bills), Helps in indoor household activities (Ex Cooking, laundry, cleaning), Support with work related activities	For example if I have to go outstation, my spouse takes charge of the kids	Yes, a senior female mentor, Yes, a senior male mentor	15	8	6	Yes	5	1	3	3	1	1	5	1	5	1	5	No	Yes	Yes	No	No	Yes	Yes	Yes	Yes	Support at home	To prioritise
253	Finland	Finnish	2019-01-01	Mid level	Teaching, Research	11	PhD		3951	8	Currently married	Nuclear family	2	1	Yes	9	4	Yes	9	Helps in outdoor household activities (Ex grocery shopping, bills), Helps in indoor household activities (Ex Cooking, laundry, cleaning)		Yes, a senior male mentor	10	9	0	Yes	2	4	1	1	1	1	5	5	5	5	3	Yes	Yes	Yes	No	No	Yes	No	Yes	Maybe	To combine time spent at home/with children to the time spent at work. To be able to succeed, a scientist should work longer days than just 8 hours because of the tough competition among scientists. This, however, is challenging if you have children at home.	To find a partner who supports your career
254	Finland	Chinese	2019-01-01	Mid level	Research	4	MSc	BSc	1700	8	Never married	Living alone	0		Yes	9	2			Not applicable		Yes, a senior female mentor	3	2	2	Yes	5	2	3	4	4	5	3	5	5	3	5	No	Yes	Yes	No	No	Yes	No	Yes	Yes	Balance between family and work	Stay strong
255	Benin	Beninise	2019-01-01	Junior level	Teaching, Research	3	PhD		800	8	Never married	Three generation family	1	18 months	Yes	10	0	No	3	Helps in outdoor household activities (Ex grocery shopping, bills), Helps in indoor household activities (Ex Cooking, laundry, cleaning)		Yes, a senior male mentor	8	1	2	No	2	5	2	5	4	2	2	5	4	1	1	No	Yes	No	Yes	No	Yes	No	Yes	Maybe	Research despite pregnancies and family responsibilities	Work with colleagues
256	Chile	Chilean	2019-01-01	Junior level	Research	10	PhD	1	3k	10	Currently married	Living alone	0		No		0	No	10	Helps in outdoor household activities (Ex grocery shopping, bills), Helps in indoor household activities (Ex Cooking, laundry, cleaning)		Yes, a senior male mentor	24	2	4	Yes	2	3	1	4	4	3	4	4	1	3	2	Yes	Yes	Yes	Yes	No	No	Yes	Yes	Maybe	tenure track position	Join other women scientists and be able to talk firmly when a unfairly situation occur
257	Benin	Beninese	2019-01-01	Mid level	Teaching, Research, Administration	8	PhD	2	2	8	Currently married	Nuclear family	3	5	Yes	3.5	1.5	No	18	Helps in outdoor household activities (Ex grocery shopping, bills)		Yes, a senior male mentor	12	3	0	Yes	2	1	4	3	4	4	3	3	5	5	3	No	Yes	No	No	No	Yes	No	No	Maybe	Travelling for weeks or months for research stays or short trainings	Asking for help from family members like their siters or mother to care for their children when they travel
258	Kenya	Kenyan	2019-01-01	Junior level	Clinical work	5	MD	MPH,MSc	1500	10	Never married	Living alone	0	N/A	Yes	3	0	Yes	1	Not applicable		Yes, a senior male mentor	0	0	0	No	5	1	4	3	3	5	5	1	5	1	5	No	No	No	No	No	Yes	No	Yes	Yes	Patriarchy	Learning to adapt
259	Iran	Iranian	2019-01-01	Senior level	Teaching, Research	6	PhD		1000	10	Never married	Living alone	0		Yes		0	No		Not applicable		No	12	0	4	Yes	2	2	1	4	4	4	2	1	2	4	1	Yes	Yes	Yes	No	Yes	Yes	Yes	Yes	No	Inequality and non acceptance of this fact	Believe in their abilities Do no quite Talking about gender discriminations
260	Panama	USA	2019-01-01	Mid level	Research, Administration	10	MPH MBA		2000	12	Currently married	Nuclear family	0		No	0	0	No	8	Helps in outdoor household activities (Ex grocery shopping, bills), Helps in indoor household activities (Ex Cooking, laundry, cleaning)		Yes, a senior female mentor	2	6	2	Yes	1	5	1	5	5	1	3	1	5	1	1	No	Yes	Yes	No	No	No	Yes	No	No	Lack of respect, lack of adequate pay due to no sustainable funding. No institutional support in any real way. Mostly just want to go to meetings and agree we have problems but 0 translation into implementation of programs or efforts addressing these issues.	I don’t know. I want to quit everyday and will probably have to rebrand myself as something else in the end. I am not a PhD or MD but I do that level of research work. I started working after my masters wanting to get experience doing research before going into a PhD program. Now I am glad I didn’t waste my time because I don’t think my situation would be any different. I would just be more in de…
261	Brasil	Brasil	2019-01-01	Senior level	Teaching, Research	12	PhD		3250	8	Currently married	Nuclear family	1	4	Yes	6	1	Yes	18	Helps in outdoor household activities (Ex grocery shopping, bills), Helps in indoor household activities (Ex Cooking, laundry, cleaning)		Yes, a senior male mentor	62	10	3	Yes	4	3	4	4	4	4	4	3	2	1	3	No	Yes	Yes	No	No	Yes	Yes	Yes	Yes	To reconcile maternity and family with work and to be highly productive	Support from the institution and from the partner
262	Finland	Hungarian	2019-01-01	Junior level	Research	5	MSc		2600	7	Never married	Living alone	0		Yes		0			Not applicable		Yes, a senior male mentor	3	0	2	Yes	5	1	5	1	2	1	3	2	4	2	5	No	Yes	No	No	No	Yes	No	No	Yes	I think most scientist, not only females, have to work really hard to get their research acknowledged. Fortunately I haven't experienced anything that makes it harder for me as a female.	You have to trust yourself no matter what. You should not let others influence you in a negative way. Females are just as amazing at science as men.
263	Finland	Finnish	2019-01-01	Senior level	Research	20	PhD	1	5200	8	Currently married	Nuclear family	2	11	Yes	9	3	No	21	Helps in outdoor household activities (Ex grocery shopping, bills), Helps in indoor household activities (Ex Cooking, laundry, cleaning)		No	40	3	2	Yes	4	2	4	2	3	2	5	2	1	4	4	No	Yes	No	No	No	Yes	Yes	Yes	Yes	gaining leadership	Balance between work and family time
